# Supplementary material for: Development of a Nutrient Profile Model for Dishes in Japan Version 1.0: A New Step towards Addressing Public Health Nutrition Challenges
Source: Nutrients. 2024 Sep 6;16(17):3012. doi: 10.3390/nu16173012 (PMC11397037; doi:10.3390/nu16173012)
Supplement: Supplementary file 1 [file nutrients-16-03012-s001.zip › Table S2.xlsx]

## Sheet: Table S2
	Dish name	Food cood	Food name	Pre-cooking weight (g)	Weight change rate (%)	Cooked weight (g)	Energy (kcal)	Water (g)	Protein (g)	Cholesterol (mg)	Fat (g)	Carbo-hydrate (g)	Sodium (mg)	Potassium (mg)	Calcium (mg)	Magnesium (mg)	Phosphorus (mg)	Iron (mg)	Zinc (mg)	Copper (mg)	Retinol activity equivalents (μg)	Vitamin D (μg)	alpha-Tocopherol (mg)	Vitamin K (μg)	Thiamin (vitamin B1) (mg)	Riboflavin (vitamin B2) (mg)	Niacin equivalents (mg)	Vitamin B6 (mg)	Vitamin B12 (mg)	Folate (μg)	Pantothenic acid (mg)	Ascorbic acid (vitamin C) (mg)	Salt equivalents (g)	Total fatty acid (g)	Fatty acid, saturated(g)	Fatty acid, mono-unsaturated (g)	Fatty acid, n-3 poly-unsaturated (g)	Fatty acid, n-6 poly-unsaturated (g)	Starch (g)	Glucose (g)	Fructose (g)	Galactose (g)	Sucrose (g)	Maltose (g)	Lactose (g)	Trehalose (g)	the modified Prosky method; Dietary fiber, total (g)	AOAC. 2011.25 method; Total dietary fiber (g)	Remarks
1	Zengayu (gruel)	1093	Rice, short grain, paddy rice, well-milled, "zengayu" (gruel)	40	500	200	130	166	2.2	0	0.2	31.4	0	24	2	6	28	0	0.6	0.08	0	0	0	0	0.02	0	0.8	0.02	0	2	0.22	0	0	0.18	0.06	0.04	0	0.06	29.4	0	0	0	0	0	0	0	0.2	0
2	White rice (small, 100 g)	1088	Rice, short grain, paddy rice, nonglutinous rice, well-milled, "meshi" (cooked rice)		210	100	156	60	2.5	0	0.3	37.1	1	29	3	7	34	0.1	0.6	0.1	0	0	0	0	0.02	0.01	0.8	0.02	0	3	0.25	0	0	0.23	0.1	0.05	0	0.08	34.5	0.1	0	0	0	0	0	0	0.3	1.5
3	White rice (middle, 150 g)	1088	Rice, short grain, paddy rice, nonglutinous rice, well-milled, "meshi" (cooked rice)		210	150	234	90	3.75	0	0.45	55.65	1.5	43.5	4.5	10.5	51	0.15	0.9	0.15	0	0	0	0	0.03	0.015	1.2	0.03	0	4.5	0.375	0	0	0.345	0.15	0.075	0	0.12	51.75	0.15	0	0	0	0	0	0	0.45	2.25
4	White rice (large, 200 g)	1088	Rice, short grain, paddy rice, nonglutinous rice, well-milled, "meshi" (cooked rice)		210	200	312	120	5	0	0.6	74.2	2	58	6	14	68	0.2	1.2	0.2	0	0	0	0	0.04	0.02	1.6	0.04	0	6	0.5	0	0	0.46	0.2	0.1	0	0.16	69	0.2	0	0	0	0	0	0	0.6	3
5	Shiomusubi (salted onigiri rice ball)	1088	Rice, short grain, paddy rice, nonglutinous rice, well-milled, "meshi" (cooked rice)		210	100	156	60	2.5	0	0.3	37.1	1	29	3	7	34	0.1	0.6	0.1	0	0	0	0	0.02	0.01	0.8	0.02	0	3	0.25	0	0	0.23	0.1	0.05	0	0.08	34.5	0.1	0	0	0	0	0	0	0.3	1.5
5		17012	Edible salt, common salt, sodium chloride ≥ 99%		100	0.3	0	0.0003	0	0	0	0	117	0.3	0.066	0.054	0	0	0	3e-05	0	0	0	0	0	0	0	0	0	0	0	0	0.2985	0	0	0	0	0	0	0	0	0	0	0	0	0	0	0
6	Nigiri sushi (eight pieces of nigiri sushi) with soy sauce for dipping	1088	Rice, short grain, paddy rice, nonglutinous rice, well-milled, "meshi" (cooked rice)		210	243	379.08	145.8	6.075	0	0.729	90.153	2.43	70.47	7.29	17.01	82.62	0.243	1.458	0.243	0	0	0	0	0.0486	0.0243	1.944	0.0486	0	7.29	0.6075	0	0	0.5589	0.243	0.1215	0	0.1944	83.835	0.243	0	0	0	0	0	0	0.729	3.645	The amount of rice was 8–10 pieces of Nigiri sushi.
6		17016	Vinegar, rice vinegar		100	31.5	14.49	27.6885	0.063	0	0	2.331	3.78	5.04	0.63	1.89	4.725	0.0315	0.063	0	0	0	0	0	0.00315	0.00315	0.0945	0.0063	0.0315	0	0.0252	0	0	0	0	0	0	0	0	0	0	0	0	0	0	0	0	0
6		3003	Sugars, soft sugars, white		100	3.1	12.121	0.0217	0	0	0	3.0783	0.031	0.062	0.031	0	0	0	0	0.00031	0	0	0	0	0	0	0	0	0	0	0	0	0	0	0	0	0	0	0	0.0217	0.0217	0	3.0349	0	0	0	0	0
6		17012	Edible salt, common salt, sodium chloride ≥ 99%		100	2.1	0	0.0021	0	0	0	0	819	2.1	0.462	0.378	0	0	0	0.00021	0	0	0	0	0	0	0	0	0	0	0	0	2.0895	0	0	0	0	0	0	0	0	0	0	0	0	0	0	0
6		10253	Fish, tuna, bluefin tuna, lean meat, raw		100	10	11.5	7.04	2.64	5	0.14	0.01	4.9	38	0.5	4.5	27	0.11	0.04	0.004	8.3	0.5	0.08	0	0.01	0.005	1.9	0.085	0.13	0.8	0.041	0.2	0.01	0.073	0.025	0.029	0.017	0.003	0	0	0	0	0	0	0	0	0	0
6		10352	Mollusks, spear squid, raw		100	10	7.9	7.97	1.76	32	0.1	0.04	17	30	1	4.2	28	0.01	0.12	0.025	0.8	0	0.14	0	0.004	0.003	0.59	0.01	0.11	0.5	0.027	0.2	0.04	0.049	0.018	0.005	0.025	0.001	0	0	0	0	0	0	0	0	0	0
6		10329	Crustacean, giant tiger prawn, cultured, raw		100	10	7.7	7.99	1.84	15	0.03	0.03	15	23	6.7	3.6	21	0.02	0.14	0.039	0.1	0	0.14	0	0.007	0.003	0.55	0.007	0.09	1.5	0.059	0	0.04	0.013	0.004	0.003	0.004	0.002	0	0	0	0	0	0	0	0	0	0
6		12018	Eggs, hen, Tamago-yaki (Rolled omelet), Atsuyaki-tamago (sweet rolled omelet with Katsuo-bushi and kombu dashi)		80	12	17.52	8.628	1.26	38.4	1.104	0.78	54	15.6	4.92	1.32	18	0.156	0.108	0.006	16.8	0.252	0.132	1.32	0.0072	0.0324	0.252	0.0096	0.12	4.8	0.1188	0	0.144	0.9252	0.3108	0.444	0.0156	0.1548	0	0.036	0.012	0	0.732	0	0	0	0	0
6		10438	Fish, salmon and trout, Atlantic salmon, cultured, without skin, raw		100	10	22.3	6.25	1.96	6.4	1.7	0.01	4.3	38	0.5	2.8	25	0.03	0.04	0.005	1.4	0.73	0.36	0.6	0.024	0.008	1.2	0.049	0.8	2.5	0.13	0.2	0.01	1.506	0.238	0.787	0.211	0.264	0	0	0	0	0	0	0	0	0	0
6		10192	Fish, sea bream, red sea bream, wild, raw		100	10	12.9	7.22	2.06	6.5	0.58	0.01	5.5	44	1.1	3.1	22	0.02	0.04	0.002	0.8	0.5	0.1	0	0.009	0.005	0.98	0.031	0.12	0.5	0.064	0.1	0.01	0.444	0.147	0.159	0.116	0.017	0	0	0	0	0	0	0	0	0	0
6		10411	Fish, yellowtail*, young, cultured, sashimi ［*Syn. five-ray yellowtail］		100	10	18	6.64	2.1	7.8	1.2	0.03	3.6	39	0.5	2.9	22	0.11	0.05	0.01	4.1	0.44	0.55	0	0.017	0.023	1.2	0.053	0.66	0.9	0.099	0.3	0.01	0.949	0.281	0.411	0.166	0.084	0	0	0	0	0	0	0	0	0	0
6		10459	Fish, tuna, bluefin tuna, cultured, fatty meat, raw		100	10	32.1	5.26	1.86	7.3	2.89	0.03	4.1	33	0.4	2.6	19	0.06	0.06	0.001	58	2.08	0.72	0.5	0.014	0.005	1.48	0.043	0.19	0.9	0.047	0.3	0.01	2.588	0.68	0.955	0.814	0.119	0	0	0	0	0	0	0	0	0	0
6		17009	Soy sauce, "Tamari-shoyu" (full-bodied soy sauce)		100	1.8	1.998	1.0314	0.2124	0	0	0.2862	91.8	14.58	0.72	1.8	4.68	0.0486	0.018	0.00036	0	0	0	0	0.00126	0.00306	0.036	0.00396	0.0018	0.666	0.01062	0	0.234	0	0	0	0	0	0	0	0	0	0	0	0	0	0	0
7	Tendon (tempura on rice with sauce)	1088	Rice, short grain, paddy rice, nonglutinous rice, well-milled, "meshi" (cooked rice)		210	200	312	120	5	0	0.6	74.2	2	58	6	14	68	0.2	1.2	0.2	0	0	0	0	0.04	0.02	1.6	0.04	0	6	0.5	0	0	0.46	0.2	0.1	0	0.16	69	0.2	0	0	0	0	0	0	0.6	3
7		10329	Crustacean, giant tiger prawn, cultured, raw	30	100	30	29.1	22.32	7.05	60	0.12	0	54	120	16.5	14.7	99	0.42	0.48	0.174	1.2	0	0.81	0	0.033	0.015	2.1	0.024	0.69	4.5	0.318	0.3	0.15	0.057	0.018	0.012	0.018	0.009	0	0	0	0	0	0	0	0	0	0
7		1015	Common wheat, soft flour, first grade		100	4.2	14.658	0.588	0.3486	0	0.063	3.1836	0	4.62	0.84	0.504	2.52	0.021	0.0126	0.00336	0	0	0.0126	0	0.00462	0.00126	0.1008	0.00126	0	0.378	0.02226	0	0	0.05166	0.01428	0.00546	0.00168	0.03024	3.0534	0	0	0	0.0126	0.0042	0	0	0.105	0	(Batter) Flour: egg: water = 100: 60: 140 = 0.33: 0.2: 0.47. Total amount of batter, Shrimp: 43 %, 30 g × 0.43 = 12.9 g. Rounded down to the second decimal place.
7		12005	Eggs, hen, whole, boiled		99.7	2.5	3.35	1.9175	0.3125	9.5	0.26	0.0075	3.5	3.25	1.175	0.275	4.25	0.0375	0.0275	0.00125	4.25	0.0625	0.03	0.275	0.0015	0.008	0.0825	0.00225	0.025	1.2	0.0295	0	0.0075	0.2145	0.076	0.10375	0.0025	0.03225	0	0.0075	0	0	0	0	0	0	0	0
7		29002	Water		100	6	0	6	0	0	0	0	0	0	0	0	0	0	0	0	0	0	0	0	0	0	0	0	0	0	0	0	0	0	0	0	0	0	0	0	0	0	0	0	0	0	0	0
7		14006	Vegetable oil, blend		100	3.6	31.896	0	0	0.072	3.6	0	0	0	0	0	0	0	0	0	0	0	0.468	6.12	0	0	0	0	0	0	0	0	0	3.34836	0.39492	1.4796	0.24516	1.22868	0	0	0	0	0	0	0	0	0	0	Absorption rate: 12 %, 30 g × 0.12 = 3.6 g.
7		17021	Soup stock, "Katsuo-bushi and kombu dashi" (stock of "Katsuo-bushi" and dried kombu) (cf. 10091 "Katsuo-bushi")		100	6.7	0.134	6.6464	0.0201	0	0	0.0201	2.278	4.221	0.201	0.268	0.871	0	0	0	0	0	0	0	0.00067	0.00067	0.0603	0.00067	0.0201	0.067	0.00268	0	0.0067	0	0	0	0	0	0	0	0	0	0	0	0	0	0	0	Dashi: soy sauce: mirin = 3: 1: 0.5 = 0.67: 0.22: 0.11, Tempura sauce (for 2 shrimp): 10 g, 10 g × 0.67 = 6.7 g.
7		17007	Soy sauce, "Koikuchi-shoyu" (common soy sauce)		100	2.2	1.672	1.4762	0.1694	0	0	0.1738	125.4	8.58	0.638	1.43	3.52	0.0374	0.0198	0.00022	0	0	0	0	0.0011	0.00374	0.0352	0.00374	0.0022	0.726	0.01056	0	0.319	0	0	0	0	0	0	0.022	0	0.0088	0.0022	0	0	0	0	0	10 g × 0.22 = 2.2 g.
7		16025	Compound alcoholic beverage, "Mirin" (sweet liquor made from rice, rice koji and Shochu or distilled alcohol), regular		100	1.1	2.651	0.517	0.0033	0	0	0.4752	0.033	0.077	0.022	0.022	0.077	0	0	0.00055	0	0	0	0	0	0	0	0.00011	0	0	0	0	0	0	0	0	0	0	0	0.264	0	0	0	0.0286	0	0	0	0	10 g × 0.11 = 1.1 g.
8	Chicken rice	1088	Rice, short grain, paddy rice, nonglutinous rice, well-milled, "meshi" (cooked rice)		210	210	327.6	126	5.25	0	0.63	77.91	2.1	60.9	6.3	14.7	71.4	0.21	1.26	0.21	0	0	0	0	0.042	0.021	1.68	0.042	0	6.3	0.525	0	0	0.483	0.21	0.105	0	0.168	72.45	0.21	0	0	0	0	0	0	0.63	3.15
8		11223	Chicken, broiler, thigh, meat with skin, boiled	40	70	28	60.48	17.612	6.16	36.4	4.256	0	13.16	58.8	2.52	6.44	44.8	0.28	0.56	0.0196	13.16	0.056	0.056	13.16	0.0196	0.0588	2.632	0.0616	0.084	1.96	0.2968	0.56	0.028	3.7996	1.2404	2.0272	0.0252	0.5068	0	0	0	0	0	0	0	0	0	0
8		17012	Edible salt, common salt, sodium chloride ≥ 99%		100	0.2	0	0.0002	0	0	0	0	78	0.2	0.044	0.036	0	0	0	2e-05	0	0	0	0	0	0	0	0	0	0	0	0	0.199	0	0	0	0	0	0	0	0	0	0	0	0	0	0	0
8		6155	Onions, bulb, boiled	15	89	13.3	4.005	12.2152	0.1068	0	0.01335	0.97455	0.4005	14.685	2.403	0.9345	3.3375	0.0267	0.01335	0.006675	0	0	0	0	0.004005	0.001335	0.0267	0.014685	0	1.4685	0.020025	0.6675	0	0.00534	0.001335	0	0	0.00267	0.0534	0.25365	0.2403	0	0.0801	0	0	0	0.22695	0
8		6374	Peas, green peas, frozen, boiled	15	92	13.8	11.316	10.2948	0.8556	0	0.0966	2.4564	1.104	28.98	4.002	4.416	15.18	0.2346	0.138	0.02208	5.658	0	0	4.002	0.03726	0.01242	0.4002	0.01104	0	9.384	0.04968	1.794	0	0.06486	0.01656	0.01242	0.00552	0.03036	1.0626	0	0	0	0.414	0	0	0	0	1.4214
8		14006	Vegetable oil, blend		100	6	53.16	0	0	0.12	6	0	0	0	0	0	0	0	0	0	0	0	0.78	10.2	0	0	0	0	0	0	0	0	0	5.5806	0.6582	2.466	0.4086	2.0478	0	0	0	0	0	0	0	0	0	0
8		14017	Butter, salted butter		100	6	42	0.972	0.036	12.6	4.86	0.012	45	1.68	0.9	0.12	0.9	0.006	0.006	0	31.2	0.036	0.09	1.02	0.0006	0.0018	0.006	0	0.006	0	0.0036	0	0.114	4.2336	3.027	1.0782	0.0168	0.1116	0	0	0	0	0	0	0.03	0	0	0
8		17036	Tomato products, ketchup		100	18	18.72	11.88	0.288	0	0.036	4.968	216	68.4	2.88	3.24	6.3	0.09	0.036	0.0162	7.74	0	0.36	0	0.0108	0.0072	0.306	0.0198	0	2.34	0.054	1.44	0.558	0.0162	0.0054	0.0018	0.0018	0.0072	0.198	1.998	1.692	0	0.45	0	0	0	0.306	0
8		17012	Edible salt, common salt, sodium chloride ≥ 99%		100	1.2	0	0.0012	0	0	0	0	468	1.2	0.264	0.216	0	0	0	0.00012	0	0	0	0	0	0	0	0	0	0	0	0	1.194	0	0	0	0	0	0	0	0	0	0	0	0	0	0	0
8		17064	Spices, pepper, white, ground		100	0.01	0.0376	0.00123	0.00101	0	0.00064	0.00701	0.0004	0.006	0.024	0.008	0.014	0.00073	9e-05	0.0001	0	0	0	0	2e-06	1.2e-05	0.00012	0	0	0	0	0	0	0.000614	0.000273	0.000145	3e-05	0.000166	0.00381	2e-05	2e-05	2e-05	0	0	0	0	0	0
9	A slice of white bread (six slices in a pack)	1026	Common wheat, bread, white	60	100	60	148.8	23.52	5.34	0	2.46	27.84	282	51.6	13.2	10.8	40.2	0.3	0.3	0.054	0	0	0.24	0	0.042	0.03	1.56	0.018	0	18	0.252	0	0.72	2.142	0.9	0.744	0.03	0.462	23.34	0.9	1.32	0	0	0.78	0.12	0.06	1.32	2.52
10	A slice of toasted white bread (six slices in a pack) with margarine	1174	Common wheat, bread, white, roasted	60	92	55.2	148.488	18.5472	5.3544	0	2.484	27.9312	287.04	51.336	14.352	11.04	42.504	0.276	0.3312	0.0552	0	0	0.2208	0	0.03864	0.0276	1.6008	0.01656	0	16.56	0.2484	0	0.7176	2.1252	0.89976	0.73416	0.03312	0.46368	23.46	0.828	1.3248	0	0	0.7728	0	0	0	2.5392
10		14020	Margarine, soft type, home use	5	100	5	35.75	0.735	0.02	0.25	4.155	0.025	25	1.35	0.7	0.1	0.85	0	0.005	0	1.25	0.55	0.75	2.65	0.0005	0.0015	0.005	0	0	0	0	0	0.065	3.7665	1.152	1.966	0.0585	0.5905	0.005	0	0	0	0	0	0.035	0	0	0
11	A slice of white bread (four slices in a pack)	1026	Common wheat, bread, white	90	100	90	223.2	35.28	8.01	0	3.69	41.76	423	77.4	19.8	16.2	60.3	0.45	0.45	0.081	0	0	0.36	0	0.063	0.045	2.34	0.027	0	27	0.378	0	1.08	3.213	1.35	1.116	0.045	0.693	35.01	1.35	1.98	0	0	1.17	0.18	0.09	1.98	3.78
12	A slice of toasted white bread (four slices in a pack) with margarine	1174	Common wheat, bread, white, roasted	90	92	82.8	222.732	27.8208	8.0316	0	3.726	41.8968	430.56	77.004	21.528	16.56	63.756	0.414	0.4968	0.0828	0	0	0.3312	0	0.05796	0.0414	2.4012	0.02484	0	24.84	0.3726	0	1.0764	3.1878	1.34964	1.10124	0.04968	0.69552	35.19	1.242	1.9872	0	0	1.1592	0	0	0	3.8088
12		14020	Margarine, soft type, home use	5	100	5	35.75	0.735	0.02	0.25	4.155	0.025	25	1.35	0.7	0.1	0.85	0	0.005	0	1.25	0.55	0.75	2.65	0.0005	0.0015	0.005	0	0	0	0	0	0.065	3.7665	1.152	1.966	0.0585	0.5905	0.005	0	0	0	0	0	0.035	0	0	0
13	Roll of bread (two pieces)	1034	Common wheat, bread, soft rolls	60	100	60	185.4	18.42	6.06	0	5.4	29.16	294	66	26.4	13.2	58.2	0.42	0.48	0.072	0.6	0.06	0.3	0	0.06	0.036	1.86	0.018	0	22.8	0.366	0	0.72	4.89	2.412	1.716	0.072	0.684	23.46	1.08	1.62	0	0.12	0.78	0.24	0.12	1.2	0
14	Croissant (two pieces)	1035	Common wheat, bread, croissants	80	100	80	350.4	16	6.32	28	21.44	35.12	376	72	16.8	13.6	53.6	0.48	0.48	0.08	4.8	0.08	1.52	0	0.064	0.024	2.08	0.024	0	26.4	0.352	0	0.96	19.408	9.728	7.152	0.176	2.344	0	0	0	0	0	0	0	0	1.44	0
15	Raisin bread	1033	Common wheat, bread, raisin bread	80	100	80	210.4	28.56	6.56	0	2.8	40.88	320	168	25.6	18.4	68.8	0.72	0.48	0.12	0	0	0.32	0	0.088	0.04	2.24	0.056	0	26.4	0.336	0	0.8	2.496	1.256	0.776	0.024	0.448	0	0	0	0	0	0	0	0	1.76	0
16	Udon (thick wheat noodles, all broth consumed)	1039	Common wheat, "Udon" (thick wheat noodles), boiled		180	300	285	225	7.8	0	1.2	64.8	360	27	18	18	54	0.6	0.3	0.12	0	0	0.3	0	0.06	0.03	2.1	0.03	0	6	0.39	0	0.9	0.99	0.27	0.12	0.03	0.57	57	0	0	0	0	0.9	0	0	0	3.9
16		17021	Soup stock, "Katsuo-bushi and kombu dashi" (stock of "Katsuo-bushi" and dried kombu) (cf. 10091 "Katsuo-bushi")		100	300	6	297.6	0.9	0	0	0.9	102	189	9	12	39	0	0	0	0	0	0	0	0.03	0.03	2.7	0.03	0.9	3	0.12	0	0.3	0	0	0	0	0	0	0	0	0	0	0	0	0	0	0
16		17007	Soy sauce, "Koikuchi-shoyu" (common soy sauce)		100	24	18.24	16.104	1.848	0	0	1.896	1368	93.6	6.96	15.6	38.4	0.408	0.216	0.0024	0	0	0	0	0.012	0.0408	0.384	0.0408	0.024	7.92	0.1152	0	3.48	0	0	0	0	0	0	0.24	0	0.096	0.024	0	0	0	0	0
16		16025	Compound alcoholic beverage, "Mirin" (sweet liquor made from rice, rice koji and Shochu or distilled alcohol), regular		100	24	57.84	11.28	0.072	0	0	10.368	0.72	1.68	0.48	0.48	1.68	0	0	0.012	0	0	0	0	0	0	0	0.0024	0	0	0	0	0	0	0	0	0	0	0	5.76	0	0	0	0.624	0	0	0	0
16		6226	Welsh onions, "Nebuka-negi" (large variety, blanching cultivation), leaves, raw	10	100	10	3.5	8.96	0.14	0.2	0.01	0.83	0	20	3.6	1.3	2.7	0.03	0.03	0.004	0.7	0	0.02	0.8	0.005	0.004	0.06	0.012	0	7.2	0.017	1.4	0	0.003	0.002	0	0	0.001	0	0.16	0.15	0	0.05	0	0	0	0.25	0
17	Tempura udon (all broth consumed)	1039	Common wheat, "Udon" (thick wheat noodles), boiled		180	300	285	225	7.8	0	1.2	64.8	360	27	18	18	54	0.6	0.3	0.12	0	0	0.3	0	0.06	0.03	2.1	0.03	0	6	0.39	0	0.9	0.99	0.27	0.12	0.03	0.57	57	0	0	0	0	0.9	0	0	0	3.9
17		10323	Crustacean, Kuruma prawn, cultured, baked	40	73	29.2	28.324	21.7248	6.862	58.4	0.1168	0	52.56	116.8	16.06	14.308	96.36	0.4088	0.4672	0.16936	1.168	0	0.7884	0	0.03212	0.0146	2.044	0.02336	0.6716	4.38	0.30952	0.292	0.146	0.05548	0.01752	0.01168	0.01752	0.00876	0	0	0	0	0	0	0	0	0	0
17		1015	Common wheat, soft flour, first grade		100	5.6	19.544	0.784	0.4648	0	0.084	4.2448	0	6.16	1.12	0.672	3.36	0.028	0.0168	0.00448	0	0	0.0168	0	0.00616	0.00168	0.1344	0.00168	0	0.504	0.02968	0	0	0.06888	0.01904	0.00728	0.00224	0.04032	4.0712	0	0	0	0.0168	0.0056	0	0	0.14	0	(Batter) Flour: egg: water = 100: 60: 140 = 0.33: 0.2: 0.47. Shrimp: 43%, 40 g x 0.43 = 17.2 g. 17.2 g × 0.33 = 5.6 g. Rounded down to the second decimal place.
17		12005	Eggs, hen, whole, boiled		99.7	3.4	4.556	2.6078	0.425	12.92	0.3536	0.0102	4.76	4.42	1.598	0.374	5.78	0.051	0.0374	0.0017	5.78	0.085	0.0408	0.374	0.00204	0.01088	0.1122	0.00306	0.034	1.632	0.04012	0	0.0102	0.29172	0.10336	0.1411	0.0034	0.04386	0	0.0102	0	0	0	0	0	0	0	0	17.2 g × 0.2 = 3.44 g. Rounded down to the second decimal place.
17		29002	Water		100	8	0	8	0	0	0	0	0	0	0	0	0	0	0	0	0	0	0	0	0	0	0	0	0	0	0	0	0	0	0	0	0	0	0	0	0	0	0	0	0	0	0	0
17		14006	Vegetable oil, blend		100	4.8	42.528	0	0	0.096	4.8	0	0	0	0	0	0	0	0	0	0	0	0.624	8.16	0	0	0	0	0	0	0	0	0	4.46448	0.52656	1.9728	0.32688	1.63824	0	0	0	0	0	0	0	0	0	0	Absorption rate: 12%, 40 g ×0.12 = 4.8 g.
17		17021	Soup stock, "Katsuo-bushi and kombu dashi" (stock of "Katsuo-bushi" and dried kombu) (cf. 10091 "Katsuo-bushi")		100	300	6	297.6	0.9	0	0	0.9	102	189	9	12	39	0	0	0	0	0	0	0	0.03	0.03	2.7	0.03	0.9	3	0.12	0	0.3	0	0	0	0	0	0	0	0	0	0	0	0	0	0	0
17		17007	Soy sauce, "Koikuchi-shoyu" (common soy sauce)		100	24	18.24	16.104	1.848	0	0	1.896	1368	93.6	6.96	15.6	38.4	0.408	0.216	0.0024	0	0	0	0	0.012	0.0408	0.384	0.0408	0.024	7.92	0.1152	0	3.48	0	0	0	0	0	0	0.24	0	0.096	0.024	0	0	0	0	0
17		16025	Compound alcoholic beverage, "Mirin" (sweet liquor made from rice, rice koji and Shochu or distilled alcohol), regular		100	24	57.84	11.28	0.072	0	0	10.368	0.72	1.68	0.48	0.48	1.68	0	0	0.012	0	0	0	0	0	0	0	0.0024	0	0	0	0	0	0	0	0	0	0	0	5.76	0	0	0	0.624	0	0	0	0
17		6226	Welsh onions, "Nebuka-negi" (large variety, blanching cultivation), leaves, raw	10	100	10	3.5	8.96	0.14	0.2	0.01	0.83	0	20	3.6	1.3	2.7	0.03	0.03	0.004	0.7	0	0.02	0.8	0.005	0.004	0.06	0.012	0	7.2	0.017	1.4	0	0.003	0.002	0	0	0.001	0	0.16	0.15	0	0.05	0	0	0	0.25	0
18	Zaru soba (cold buckwheat noodles, all soup consumed)	1130	Buckwheat, dried noodles, boiled		260	300	339	216	14.4	0	2.1	66.3	150	39	36	99	216	2.7	1.2	0.3	0	0	0.3	0	0.24	0.06	4.8	0.15	0	15	0.66	0	0.3	1.8	0.45	0.45	0.06	0.84	63.9	0	0	0	0.3	0	0	0	4.5	0
18		17021	Soup stock, "Katsuo-bushi and kombu dashi" (stock of "Katsuo-bushi" and dried kombu) (cf. 10091 "Katsuo-bushi")		100	100	2	99.2	0.3	0	0	0.3	34	63	3	4	13	0	0	0	0	0	0	0	0.01	0.01	0.9	0.01	0.3	1	0.04	0	0.1	0	0	0	0	0	0	0	0	0	0	0	0	0	0	0
18		17007	Soy sauce, "Koikuchi-shoyu" (common soy sauce)		100	18	13.68	12.078	1.386	0	0	1.422	1026	70.2	5.22	11.7	28.8	0.306	0.162	0.0018	0	0	0	0	0.009	0.0306	0.288	0.0306	0.018	5.94	0.0864	0	2.61	0	0	0	0	0	0	0.18	0	0.072	0.018	0	0	0	0	0
18		16025	Compound alcoholic beverage, "Mirin" (sweet liquor made from rice, rice koji and Shochu or distilled alcohol), regular		100	18	43.38	8.46	0.054	0	0	7.776	0.54	1.26	0.36	0.36	1.26	0	0	0.009	0	0	0	0	0	0	0	0.0018	0	0	0	0	0	0	0	0	0	0	0	4.32	0	0	0	0.468	0	0	0	0
18		9004	Algae, purple laver, dried, toasted	0.5	100	0.5	1.485	0.0115	0.207	0.11	0.0185	0.2215	2.65	12	1.4	1.5	3.5	0.055	0.018	0.00275	11.5	0	0.023	1.95	0.00345	0.01165	0.1	0.00295	0.2835	9.5	0.0059	1.05	0.0065	0.0107	0.00275	0.001	0.00595	0.001	0.0085	0	0	0	0	0	0	0	0.18	0
19	Ramen (soy sauce, all broth consumed)	1048	Common wheat, yellow alkaline noodles, boiled		190	230	305.9	149.5	11.27	0	1.38	67.16	161	138	46	16.1	66.7	0.69	0.46	0.115	0	0	0.23	0	0.023	0.023	0.46	0	0	6.9	0.575	0	0.46	1.15	0.322	0.115	0.046	0.667	57.27	0	0	0	0	0.23	0	0.23	0	6.44
19		17142	Ramen soup, soy sauce taste,		100	35	54.95	20.125	1.155	4.2	4.095	3.465	2345	70	7.7	10.85	24.15	0.21	0.105	0.0105	0	0	0.035	0.35	0.0105	0.028	0.315	0.035	0	7	0.084	0	5.985	0	0	0	0	0	0	0	0	0	0	0	0	0	0	0	The concentrated soup (35 g) was diluted with 250 ml of hot water.
19		29002	Water		100	250	0	250	0	0	0	0	0	0	0	0	0	0	0	0	0	0	0	0	0	0	0	0	0	0	0	0	0	0	0	0	0	0	0	0	0	0	0	0	0	0	0	0
19		6226	Welsh onions, "Nebuka-negi" (large variety, blanching cultivation), leaves, raw	10	100	10	3.5	8.96	0.14	0.2	0.01	0.83	0	20	3.6	1.3	2.7	0.03	0.03	0.004	0.7	0	0.02	0.8	0.005	0.004	0.04	0.012	0	7.2	0.017	1.4	0	0.003	0.002	0	0	0.001	0	0.16	0.15	0	0.05	0	0	0	0.25	0
20	Roasted pork ramen (all broth consumed)	1048	Common wheat, yellow alkaline noodles, boiled		190	230	305.9	149.5	11.27	0	1.38	67.16	161	138	46	16.1	66.7	0.69	0.46	0.115	0	0	0.23	0	0.023	0.023	0.46	0	0	6.9	0.575	0	0.46	1.15	0.322	0.115	0.046	0.667	57.27	0	0	0	0	0.23	0	0.23	0	6.44
20		17142	Ramen soup, soy sauce taste,		100	35	54.95	20.125	1.155	4.2	4.095	3.465	2345	70	7.7	10.85	24.15	0.21	0.105	0.0105	0	0	0.035	0.35	0.0105	0.028	0.315	0.035	0	7	0.084	0	5.985	0	0	0	0	0	0	0	0	0	0	0	0	0	0	0	The concentrated soup (35 g) was diluted with 250 ml of hot water.
20		29002	Water			250	0	250	0	0	0	0	0	0	0	0	0	0	0	0	0	0	0	0	0	0	0	0	0	0	0	0	0	0	0	0	0	0	0	0	0	0	0	0	0	0	0	0
20		11195	Pork, roast pork	30	100	30	49.8	19.29	5.82	13.8	2.46	1.53	279	87	2.7	6	78	0.21	0.39	0.018	0	0.18	0.09	1.8	0.255	0.06	4.2	0.06	0.36	0.9	0.192	6	0.72	2.052	0.753	0.993	0.024	0.282	0.24	0.18	0.12	0	0.87	0.03	0	0	0	0
20		6268	Spinach, leaves, all season, boiled	30	70	21	4.83	19.215	0.546	0	0.105	0.84	2.1	102.9	14.49	8.4	9.03	0.189	0.147	0.0231	94.5	0	0.546	67.2	0.0105	0.0231	0.063	0.0168	0	23.1	0.0273	3.99	0	0.0588	0.0105	0.0042	0.0315	0.0084	0	0.042	0.021	0	0.021	0	0	0	0.756	0
20		6152	Bamboo shoots, "Shinachiku" (boiled, fermented and salted bamboo shoots), desalted	14.2857	140	20	3	18.78	0.2	0	0.1	0.72	72	1.2	3.6	0.6	2.2	0.04	0	0.004	0	0	0	0	0	0	0	0	0	0.2	0	0	0.18	0.07	0.024	0.002	0.006	0.038	0	0	0	0	0	0	0	0	0.7	0
21	Chilled tomatoes	6182	Tomatoes, fruit, raw	100	100	100	20	94	0.7	0	0.1	4.7	3	210	7	9	26	0.2	0.1	0.04	45	0	0.9	4	0.05	0.02	0.8	0.08	0	22	0.17	15	0	0.05	0.02	0.01	0	0.02	0.1	0.1	1.6	0	0	0	0	0	1	0
21		17012	Edible salt, common salt, sodium chloride ≥ 99%	0.3	100	0.3	0	0.0003	0	0	0	0	117	0.3	0.066	0.054	0	0	0	3e-05	0	0	0	0	0	0	0	0	0	0	0	0	0.2985	0	0	0	0	0	0	0	0	0	0	0	0	0	0	0
21		17065	Spices, pepper, black and white pepper mix, ground	0.01	100	0.01	0.0369	0.00125	0.00106	0	0.00062	0.00683	0.0035	0.068	0.033	0.012	0.015	0.0014	0.0001	0.00011	0.0007	0	0	0	6e-06	1.8e-05	0.00018	0	0	0	0	0.0001	1e-05	0.000595	0.000265	0.000141	2.9e-05	0.000161	0.0038	2e-05	2e-05	2e-05	0	0	0	0	0	0
22	Salted boiled edamame (green soybeans)	6016	Soybeans, immature*, boiled ［*Syn. Green soybeans］	50	96	48	56.64	34.608	5.52	0	2.928	4.272	0.96	235.2	36.48	34.56	81.6	1.2	0.624	0.1728	11.52	0	0.288	15.84	0.1152	0.0624	1.68	0.0384	0	124.8	0.216	7.2	0	2.6784	0.4128	0.9168	0.2592	1.0944	1.344	0.048	0	0	0.624	0	0	0	2.208	0
22		17012	Edible salt, common salt, sodium chloride ≥ 99%	0.6	100	0.6	0	0.0006	0	0	0	0	234	0.6	0.132	0.108	0	0	0	6e-05	0	0	0	0	0	0	0	0	0	0	0	0	0.597	0	0	0	0	0	0	0	0	0	0	0	0	0	0	0
23	Coleslaw salad	6061	Cabbage, common, head, raw	40	100	40	9.2	37.16	0.48	0	0.04	2.08	2	76	16.8	5.6	10.4	0.12	0.04	0.008	0.8	0	0.04	31.6	0.016	0.012	0.16	0.04	0	26.4	0.076	15.2	0	0.02	0.008	0.004	0.004	0.004	0	0.76	0.72	0	0.12	0	0	0	0.72	0.72
23		6065	Cucumber, fruit, raw	10	100	10	1.3	9.54	0.1	0	0.01	0.3	0.1	20	2.6	1.5	3.6	0.03	0.02	0.011	2.8	0	0.03	3.4	0.003	0.003	0.04	0.005	0	2.5	0.033	1.4	0	0.002	0.001	0	0.001	0	0	0.09	0.1	0	0.01	0	0	0	0.11	0
23		6214	Carrot, regular (European type), root without skin, raw	5	100	5	1.6	4.48	0.035	0	0.01	0.44	1.2	15	1.2	0.45	1.4	0.01	0.01	0.002	31.5	0	0.025	0.2	0.002	0.0015	0.04	0.0045	0	1.15	0.0135	0.2	0.005	0.0045	0.0015	0	0	0.003	0.005	0.085	0.08	0	0.12	0	0	0	0.135	0.14
23		17012	Edible salt, common salt, sodium chloride ≥ 99%	0.825	100	0.6	0	0.0006	0	0	0	0	234	0.6	0.132	0.108	0	0	0	6e-05	0	0	0	0	0	0	0	0	0	0	0	0	0.597	0	0	0	0	0	0	0	0	0	0	0	0	0	0	0	Absorption rate: 80 %, 0.83 g × 0.80 = 0.6 g. Rounded down to the second decimal place.
23		17015	Vinegar, grain vinegar	3.4375	100	2.7	0.675	2.5191	0.0027	0	0	0.0648	0.162	0.108	0.054	0.027	0.054	0	0.0027	0	0	0	0	0	0.00027	0.00027	0.0027	0.00027	0.0027	0	0	0	0	0	0	0	0	0	0	0	0	0	0	0	0	0	0	0	Absorption rate: 80 %, 3.44 g × 0.8 = 2.75 g. Rounded down to the second decimal place.
23		14006	Vegetable oil, blend	4.125	100	3.3	29.238	0	0	0.066	3.3	0	0	0	0	0	0	0	0	0	0	0	0.429	5.61	0	0	0	0	0	0	0	0	0	3.06933	0.36201	1.3563	0.22473	1.12629	0	0	0	0	0	0	0	0	0	0	Absorption rate: 80 %, 4.125 g × 0.8 = 3.3 g. Rounded down to the second decimal place.
23		17064	Spices, pepper, white, ground	0.01	100	0.01	0.0376	0.00123	0.00101	0	0.00064	0.00701	0.0004	0.006	0.024	0.008	0.014	0.00073	9e-05	0.0001	0	0	0	0	2e-06	1.2e-05	0.00012	0	0	0	0	0	0	0.000614	0.000273	0.000145	3e-05	0.000166	0.00381	2e-05	2e-05	2e-05	0	0	0	0	0	0
24	Lettuce and cucumber salad	6312	Lettuce, head lettuce, crisp type, soil culture, head, raw	30	100	30	3.3	28.77	0.18	0	0.03	0.84	0.6	60	5.7	2.4	6.6	0.09	0.06	0.012	6	0	0.09	8.7	0.015	0.009	0.09	0.015	0	21.9	0.06	1.5	0	0.012	0.003	0	0.003	0.003	0.03	0.21	0.24	0	0.03	0	0	0	0.33	0
24		6065	Cucumber, fruit, raw	25	100	25	3.25	23.85	0.25	0	0.025	0.75	0.25	50	6.5	3.75	9	0.075	0.05	0.0275	7	0	0.075	8.5	0.0075	0.0075	0.1	0.0125	0	6.25	0.0825	3.5	0	0.005	0.0025	0	0.0025	0	0	0.225	0.25	0	0.025	0	0	0	0.275	0
24		6182	Tomatoes, fruit, raw	30	100	30	6	28.2	0.21	0	0.03	1.41	0.9	63	2.1	2.7	7.8	0.06	0.03	0.012	13.5	0	0.27	1.2	0.015	0.006	0.24	0.024	0	6.6	0.051	4.5	0	0.015	0.006	0.003	0	0.006	0.03	0.03	0.48	0	0	0	0	0	0.3	0
24		17015	Vinegar, grain vinegar	6.071	100	3.6	0.9	3.3588	0.0036	0	0	0.0864	0.216	0.144	0.072	0.036	0.072	0	0.0036	0	0	0	0	0	0.00036	0.00036	0.0036	0.00036	0.0036	0	0	0	0	0	0	0	0	0	0	0	0	0	0	0	0	0	0	0	Absorption rate: 60 %, 6.07 g × 0.6 = 3.6 g Rounded down to the second decimal place.
24		14006	Vegetable oil, blend	4.857	100	2.9	25.694	0	0	0.058	2.9	0	0	0	0	0	0	0	0	0	0	0	0.377	4.93	0	0	0	0	0	0	0	0	0	2.69729	0.31813	1.1919	0.19749	0.98977	0	0	0	0	0	0	0	0	0	0	Absorption rate: 60 %, 4.86 g × 0.6 = 2.9 g Rounded down to the second decimal place.
24		17012	Edible salt, common salt, sodium chloride ≥ 99%	0.49	100	0.2	0	0.0002	0	0	0	0	78	0.2	0.044	0.036	0	0	0	2e-05	0	0	0	0	0	0	0	0	0	0	0	0	0.199	0	0	0	0	0	0	0	0	0	0	0	0	0	0	0	Absorption rate: 60 %, 0.49 g × 0.6 = 0.2 g Rounded down to the second decimal place.
24		17064	Spices, pepper, white, ground	0.01	100	0.01	0.0376	0.00123	0.00101	0	0.00064	0.00701	0.0004	0.006	0.024	0.008	0.014	0.00073	9e-05	0.0001	0	0	0	0	2e-06	1.2e-05	0.00012	0	0	0	0	0	0	0.000614	0.000273	0.000145	3e-05	0.000166	0.00381	2e-05	2e-05	2e-05	0	0	0	0	0	0
25	Boiled broccoli salad	6264	Broccoli, inflorescence, boiled	80	111	88.8	26.64	79.8312	3.4632	0	0.3552	4.6176	4.44	186.48	36.408	15.096	65.712	0.7992	0.3552	0.05328	61.272	0	2.3976	168.72	0.05328	0.07992	0.9768	0.12432	0	106.56	0.65712	48.84	0	0.16872	0.0444	0.0444	0.05328	0.02664	0	0.444	0.6216	0	0	0	0	0	3.8184	0
25		12005	Eggs, hen, whole, boiled	13	99.7	12.961	17.3677	9.94109	1.62013	49.2518	1.34794	0.038883	18.1454	16.8493	6.09167	1.42571	22.0337	0.194415	0.142571	0.0064805	22.0337	0.324025	0.155532	1.42571	0.0077766	0.0414752	0.427713	0.0116649	0.12961	6.22128	0.15294	0	0.038883	1.11205	0.394014	0.537882	0.012961	0.167197	0	0.038883	0	0	0	0	0	0	0	0
25		17043	Dressing, mayonnaise, egg yolk type	4	100	4	26.72	0.788	0.1	5.6	2.988	0.024	30.8	0.84	0.8	0.12	2.88	0.024	0.02	0.0008	2.16	0.024	0.44	5.6	0.0012	0.0028	0.02	0.002	0.016	0.12	0.0172	0	0.08	2.784	0.4148	1.1076	0.1968	1.0648	0.004	0.016	0	0	0	0	0	0	0	0
25		13003	Liquid milk, whole milk	5	100	5	3.05	4.37	0.165	0.6	0.19	0.24	2.05	7.5	5.5	0.5	4.65	0.001	0.02	0.0005	1.9	0.015	0.005	0.1	0.002	0.0075	0.045	0.0015	0.015	0.25	0.0275	0.05	0.005	0.166	0.1165	0.0435	0.001	0.005	0	0	0	0	0	0	0.22	0	0	0
25		17015	Vinegar, grain vinegar	5	100	5	1.25	4.665	0.005	0	0	0.12	0.3	0.2	0.1	0.05	0.1	0	0.005	0	0	0	0	0	0.0005	0.0005	0.005	0.0005	0.005	0	0	0	0	0	0	0	0	0	0	0	0	0	0	0	0	0	0	0
25		17060	Spices, mustard, whole grain mustard	2.5	100	2.5	5.725	1.43	0.19	0	0.4	0.3175	40	4.75	3.25	2.75	6.5	0.06	0.035	0.004	0.075	0	0.025	0.125	0.008	0.00125	0.075	0.0035	0.0025	0.4	0.007	0	0.1025	0.38175	0.022	0.2485	0.04175	0.068	0.0075	0.06	0.0575	0	0	0	0	0	0	0
26	Cucumber with hishio-miso(fermented soybeans, barley or wheat, and vegetable with koji mold)	6065	Cucumber, fruit, raw	80	100	80	10.4	76.32	0.8	0	0.08	2.4	0.8	160	20.8	12	28.8	0.24	0.16	0.088	22.4	0	0.24	27.2	0.024	0.024	0.32	0.04	0	20	0.264	11.2	0	0.016	0.008	0	0.008	0	0	0.72	0.8	0	0.08	0	0	0	0.88	0
26		4062	Soybeans, "Hishio-miso" (fermented soybeans, barley or wheat, and vegetable with koji mold)	6	100	6	11.88	2.778	0.39	0	0.162	2.328	114	20.4	3.36	3.36	7.2	0.114	0.054	0.0192	0	0	0.036	1.02	0.0066	0.0162	0.204	0.0048	0	0.72	0.0216	0	0.288	0.1284	0.0216	0.0306	0.0096	0.0672	0	0	0	0	0	0	0	0	0.168	0
27	Namasu (shredded vegetables marinated in sweet vinegar)	6134	Japanese radishes, Daikon, root without skin, raw	60	100	60	9	56.76	0.24	0	0.06	2.46	10.2	138	13.8	6	10.2	0.12	0.06	0.012	0	0	0	0	0.012	0.006	0.18	0.03	0	19.8	0.066	6.6	0	0.024	0.006	0	0.012	0.006	0	0.9	0.66	0	0.12	0	0	0	0.78	0
27		6214	Carrot, regular (European type), root without skin, raw	20	100	20	6.4	17.92	0.14	0	0.04	1.76	4.8	60	4.8	1.8	5.6	0.04	0.04	0.008	126	0	0.1	0.8	0.008	0.006	0.16	0.018	0	4.6	0.054	0.8	0.02	0.018	0.006	0	0	0.012	0.02	0.34	0.32	0	0.48	0	0	0	0.54	0.56
27		17012	Edible salt, common salt, sodium chloride ≥ 99%	4	100	0.4	0	0.0004	0	0	0	0	156	0.4	0.088	0.072	0	0	0	4e-05	0	0	0	0	0	0	0	0	0	0	0	0	0.398	0	0	0	0	0	0	0	0	0	0	0	0	0	0	0	Absorption rate: 10 %, salt is 5 % of the weight of the vegetables (60 g ＋20 g) × 0.05 = 4.0 g. Absorption rate (seasoning): 10 %, 4 g × 0.1 = 0.4 g.
27		17012	Edible salt, common salt, sodium chloride ≥ 99%	4	100	1.6	0	0.0016	0	0	0	0	624	1.6	0.352	0.288	0	0	0	0.00016	0	0	0	0	0	0	0	0	0	0	0	0	1.592	0	0	0	0	0	0	0	0	0	0	0	0	0	0	0	Absorption rate: 40 %, salt is 5 % of the weight of the vegetables, (60 g ＋20 g) × 0.05 = 4.0 g. Absorption rate (mixed vinegar for marinades): 40 %, 4 g × 0.4 = 1.6 g
27		3003	Sugars, soft sugars, white	4.8	100	1.92	7.5072	0.01344	0	0	0	1.90656	0.0192	0.0384	0.0192	0	0	0	0	0.000192	0	0	0	0	0	0	0	0	0	0	0	0	0	0	0	0	0	0	0	0.01344	0.01344	0	1.87968	0	0	0	0	0	Absorption rate: 40 % (mixture vinegar for marinades), 4.8 g × 0.4 = 1.9 g.
27		17016	Vinegar, rice vinegar	8	100	3.2	1.472	2.8128	0.0064	0	0	0.2368	0.384	0.512	0.064	0.192	0.48	0.0032	0.0064	0	0	0	0	0	0.00032	0.00032	0.0096	0.00064	0.0032	0	0.00256	0	0	0	0	0	0	0	0	0	0	0	0	0	0	0	0	0	Absorption rate (mixture vinegar for marinades): 40 %, 8 g × 0.4 = 3.2 g.
28	Vinegared dish of cucumber and wakame seaweed	6065	Cucumber, fruit, raw	50	100	50	6.5	47.7	0.5	0	0.05	1.5	0.5	100	13	7.5	18	0.15	0.1	0.055	14	0	0.15	17	0.015	0.015	0.2	0.025	0	12.5	0.165	7	0	0.01	0.005	0	0.005	0	0	0.45	0.5	0	0.05	0	0	0	0.55	0
28		17012	Edible salt, common salt, sodium chloride ≥ 99%	0.25	100	0.1	0	0.0001	0	0	0	0	39	0.1	0.022	0.018	0	0	0	1e-05	0	0	0	0	0	0	0	0	0	0	0	0	0.0995	0	0	0	0	0	0	0	0	0	0	0	0	0	0	0	Absorption rate: 40 %, 0.25 g x 0.4 = 0.1 g.
28		9058	Algae, "Wakame", cut and dried, boiled		1173	25	4.25	23.4	0.325	0	0.2	0.95	77.5	3.75	19	9.25	5.5	0.15	0.075	0.0025	3.75	0	0	0	0	0	0.1	0	0.025	0.25	0	0	0.2	0.085	0.0125	0.005	0.0475	0.02	0	0	0	0	0	0	0	0	0	0.8
28		17012	Edible salt, common salt, sodium chloride ≥ 99%	0.45	100	0.1	0	0.0001	0	0	0	0	39	0.1	0.022	0.018	0	0	0	1e-05	0	0	0	0	0	0	0	0	0	0	0	0	0.0995	0	0	0	0	0	0	0	0	0	0	0	0	0	0	0	Absorption rate: 38 %, 0.45 g x 0.38 = 0.1 g. Rounded down to the second decimal place.
28		17007	Soy sauce, "Koikuchi-shoyu" (common soy sauce)	1.05	100	0.3	0.228	0.2013	0.0231	0	0	0.0237	17.1	1.17	0.087	0.195	0.48	0.0051	0.0027	3e-05	0	0	0	0	0.00015	0.00051	0.0048	0.00051	0.0003	0.099	0.00144	0	0.0435	0	0	0	0	0	0	0.003	0	0.0012	0.0003	0	0	0	0	0	Absorption rate: 38 %, 1.05 g x 0.38 = 0.3 g. Rounded down to the second decimal place.
28		3003	Sugars, soft sugars, white	0.16	100	0.06	0.2346	0.00042	0	0	0	0.05958	0.0006	0.0012	0.0006	0	0	0	0	6e-06	0	0	0	0	0	0	0	0	0	0	0	0	0	0	0	0	0	0	0	0.00042	0.00042	0	0.05874	0	0	0	0	0	Absorption rate: 38 %, 1.5 g x 0.04 = 0.06 g. Rounded down to the second decimal place.
28		17015	Vinegar, grain vinegar	6	100	2.2	0.55	2.0526	0.0022	0	0	0.0528	0.132	0.088	0.044	0.022	0.044	0	0.0022	0	0	0	0	0	0.00022	0.00022	0.0022	0.00022	0.0022	0	0	0	0	0	0	0	0	0	0	0	0	0	0	0	0	0	0	0	Absorption rate: 38 %, 6 g x 0.38 = 2.2 g. Rounded down to the second decimal place.
28		17019	Soup stock, "Katsuo-bushi dashi" (stock of "Katsuo-bushi") (cf. 10091 "Katsuo-bushi")	6	100	2.2	0.044	2.1868	0.0088	0	0	0	0.462	0.638	0.044	0.066	0.396	0	0	0	0	0	0	0	0	0.00022	0.0308	0.00044	0.0088	0	0.00088	0	0.0022	0	0	0	0	0	0	0	0	0	0	0	0	0	0	0	Absorption rate: 38 %, 6 g x 0.38 = 2.2 g. Rounded down to the second decimal place.
29	Boiled spinach with soy sauce	6268	Spinach, leaves, all season, boiled	80	70	56	12.88	51.24	1.456	0	0.28	2.24	5.6	274.4	38.64	22.4	24.08	0.504	0.392	0.0616	252	0	1.456	179.2	0.028	0.0616	0.672	0.0448	0	61.6	0.0728	10.64	0	0.1568	0.028	0.0112	0.084	0.0224	0	0.112	0.056	0	0.056	0	0	0	2.016	0
29		17012	Edible salt, common salt, sodium chloride ≥ 99%	0.08	100	0.08	0	8e-05	0	0	0	0	31.2	0.08	0.0176	0.0144	0	0	0	8e-06	0	0	0	0	0	0	0	0	0	0	0	0	0.0796	0	0	0	0	0	0	0	0	0	0	0	0	0	0	0
29		17007	Soy sauce, "Koikuchi-shoyu" (common soy sauce)	4.4	100	3.3	2.508	2.2143	0.2541	0	0	0.2607	188.1	12.87	0.957	2.145	5.28	0.0561	0.0297	0.00033	0	0	0	0	0.00165	0.00561	0.0528	0.00561	0.0033	1.089	0.01584	0	0.4785	0	0	0	0	0	0	0.033	0	0.0132	0.0033	0	0	0	0	0	Absorption rate: 75 %, 4.4 g x 0.75 = 3.3 g.
29		17021	Soup stock, "Katsuo-bushi and kombu dashi" (stock of "Katsuo-bushi" and dried kombu) (cf. 10091 "Katsuo-bushi")	12	100	9	0.18	8.928	0.027	0	0	0.027	3.06	5.67	0.27	0.36	1.17	0	0	0	0	0	0	0	0.0009	0.0009	0.081	0.0009	0.027	0.09	0.0036	0	0.009	0	0	0	0	0	0	0	0	0	0	0	0	0	0	0	Absorption rate: 75 %, 12 g x 0.75 = 9 g.
29		10092	Fish, skipjack tuna and frigate mackerel, processed products, "Kezuri-bushi" (shaved "Katsuo-bushi"), uncooked (cf. 10091"Katsuo-bushi")	0.5	100	0.5	1.635	0.086	0.3785	0.95	0.016	0.002	2.4	4.05	0.23	0.455	3.4	0.045	0.0125	0.00215	0.12	0.02	0.0055	0	0.0019	0.00285	0.27	0.00265	0.11	0.075	0.00485	0	0.006	0.0093	0.00355	0.00175	0.00315	0.0008	0	0	0	0	0	0	0	0	0	0
30	Shungiku (garland chrysanthemum) with sesame sauce	6100	Garland chrysanthemum, leaves, boiled	80	79	63.2	15.8	57.5752	1.7064	0	0.316	2.844	26.544	170.64	75.84	15.168	27.808	0.7584	0.1264	0.07584	278.08	0	1.264	290.72	0.0316	0.05056	0.7584	0.03792	0	63.2	0.08216	3.16	0.0632	0.13904	0.02528	0.00632	0.07584	0.0316	0	0.1264	0.1264	0	0	0	0	0	2.3384	0
30		5042	Sesame seeds, paste	6	100	4.5	29.07	0.0225	0.855	0	2.745	0.702	0.27	21.6	26.55	15.3	30.15	0.261	0.2385	0.0675	0.045	0	0.0045	0	0.0144	0.00675	0.54	0.02295	0	4.455	0.0108	0	0	2.4579	0.38205	0.9612	0.00945	1.1052	0.009	0	0	0	0.027	0	0	0	0.504	0	Absorption rate: 75 %, 6.0 g × 0.75 = 4.5 g.
30		3003	Sugars, soft sugars, white	1	100	0.7	2.737	0.0049	0	0	0	0.6951	0.007	0.014	0.007	0	0	0	0	7e-05	0	0	0	0	0	0	0	0	0	0	0	0	0	0	0	0	0	0	0	0.0049	0.0049	0	0.6853	0	0	0	0	0	Absorption rate: 75 %, 1.0 g × 0.75 = 0.7 g. Rounded down to the second decimal place.
30		17007	Soy sauce, "Koikuchi-shoyu" (common soy sauce)	4	100	3	2.28	2.013	0.231	0	0	0.237	171	11.7	0.87	1.95	4.8	0.051	0.027	0.0003	0	0	0	0	0.0015	0.0051	0.048	0.0051	0.003	0.99	0.0144	0	0.435	0	0	0	0	0	0	0.03	0	0.012	0.003	0	0	0	0	0	Absorption rate: 75 %, 4.0 g × 0.75 = 3 g. Rounded down to the second decimal place.
30		17021	Soup stock, "Katsuo-bushi and kombu dashi" (stock of "Katsuo-bushi" and dried kombu) (cf. 10091 "Katsuo-bushi")	10	100	7.5	0.15	7.44	0.0225	0	0	0.0225	2.55	4.725	0.225	0.3	0.975	0	0	0	0	0	0	0	0.00075	0.00075	0.0675	0.00075	0.0225	0.075	0.003	0	0.0075	0	0	0	0	0	0	0	0	0	0	0	0	0	0	0	Absorption rate: 75 %, 10.0 g × 0.75 = 7.5 g. Rounded down to the second decimal place.
30		5018	Sesame seeds, whole, dried and roasted	0.667	100	0.5	3.025	0.008	0.1015	0	0.271	0.0925	0.01	2.05	6	1.8	2.8	0.0495	0.0295	0.0084	0.005	0	0.0005	0.06	0.00245	0.00115	0.055	0.0032	0	0.75	0.00255	0	0	0.24665	0.0379	0.0956	0.00095	0.1122	0.001	0	0	0	0.003	0	0	0	0.063	0	Absorption rate: 75 %, 0.67 g × 0.75 = 0.5 g. Rounded down to the second decimal place.
31	Nasu-shigiyaki (grilled eggplant with sweet miso paste)	6192	Eggplant*, Japanese type, fruit, boiled ［*Syn. Aubergine］	100	100	100	17	94	1	0	0.1	4.5	1	180	20	16	27	0.3	0.2	0.05	8	0	0.3	10	0.04	0.04	0.6	0.03	0	22	0.29	1	0	0.03	0.03	0	0	0	0.1	1	1	0	0.1	0	0	0	2.1	0
31		6245	Sweet peppers, fruit, green, raw	30	100	30	6	28.02	0.27	0	0.06	1.53	0.3	57	3.3	3.3	6.6	0.12	0.06	0.018	9.9	0	0.24	6	0.009	0.009	0.24	0.057	0	7.8	0.09	22.8	0	0.021	0.006	0	0.003	0.009	0	0.36	0.3	0	0.03	0	0	0	0.69	0
31		14006	Vegetable oil, blend	6	100	6	53.16	0	0	0.12	6	0	0	0	0	0	0	0	0	0	0	0	0.78	10.2	0	0	0	0	0	0	0	0	0	5.5806	0.6582	2.466	0.4086	2.0478	0	0	0	0	0	0	0	0	0	0
31		17045	Miso, rice-koji miso, light yellow type	6	100	6	10.92	2.724	0.75	0	0.36	1.314	294	22.8	6	4.5	10.2	0.24	0.066	0.0234	0	0	0.036	0.66	0.0018	0.006	0.234	0.0066	0.006	4.08	0	0	0.744	0.3408	0.0582	0.0666	0.0348	0.1812	0.042	0.546	0.042	0.018	0	0.006	0	0	0.294	0
31		17007	Soy sauce, "Koikuchi-shoyu" (common soy sauce)	3	100	3	2.28	2.013	0.231	0	0	0.237	171	11.7	0.87	1.95	4.8	0.051	0.027	0.0003	0	0	0	0	0.0015	0.0051	0.048	0.0051	0.003	0.99	0.0144	0	0.435	0	0	0	0	0	0	0.03	0	0.012	0.003	0	0	0	0	0
31		16001	Fermented alcoholic beverage, "Sake", regular	5	100	5	5.35	4.12	0.02	0	0	0.245	0.1	0.25	0.15	0.05	0.35	0	0.005	0	0	0	0	0	0	0	0	0.0035	0	0	0	0	0	0	0	0	0	0	0	0.125	0	0	0	0	0	0	0	0
31		3003	Sugars, soft sugars, white	3	100	3	11.73	0.021	0	0	0	2.979	0.03	0.06	0.03	0	0	0	0	0.0003	0	0	0	0	0	0	0	0	0	0	0	0	0	0	0	0	0	0	0	0.021	0.021	0	2.937	0	0	0	0	0
31		17021	Soup stock, "Katsuo-bushi and kombu dashi" (stock of "Katsuo-bushi" and dried kombu) (cf. 10091 "Katsuo-bushi")	15	100	15	0.3	14.88	0.045	0	0	0.045	5.1	9.45	0.45	0.6	1.95	0	0	0	0	0	0	0	0.0015	0.0015	0.135	0.0015	0.045	0.15	0.006	0	0.015	0	0	0	0	0	0	0	0	0	0	0	0	0	0	0
32	Kinpiragobou (stir-fried and braised burdock root and carrot)	6085	Edible burdock, root, boiled	60	91	54.6	27.3	45.8094	0.819	0	0.1092	7.4802	6.006	114.66	26.208	21.84	25.116	0.3822	0.3822	0.08736	0	0	0.3276	0	0.01638	0.01092	0.2184	0.04914	0	33.306	0.10374	0.546	0	0.08736	0.01638	0.0273	0	0.03822	0	0.0546	0.2184	0	0.273	0	0	0	3.3306	0
32		6215	Carrot, regular (European type), root without skin, boiled	10	87	8.7	2.436	7.83	0.0609	0	0.0087	0.7395	2.349	20.88	2.523	0.783	2.262	0.0174	0.0174	0.00435	63.51	0	0.0348	1.566	0.00522	0.00435	0.0609	0.0087	0	1.653	0.02175	0.348	0.0087	0.00435	0.00087	0	0	0.00348	0.0087	0.1218	0.1131	0	0.1827	0	0	0	0.2436	0
32		14006	Vegetable oil, blend	4	100	4	35.44	0	0	0.08	4	0	0	0	0	0	0	0	0	0	0	0	0.52	6.8	0	0	0	0	0	0	0	0	0	3.7204	0.4388	1.644	0.2724	1.3652	0	0	0	0	0	0	0	0	0	0
32		3003	Sugars, soft sugars, white	1.5	100	1.5	5.865	0.0105	0	0	0	1.4895	0.015	0.03	0.015	0	0	0	0	0.00015	0	0	0	0	0	0	0	0	0	0	0	0	0	0	0	0	0	0	0	0.0105	0.0105	0	1.4685	0	0	0	0	0
32		17007	Soy sauce, "Koikuchi-shoyu" (common soy sauce)	6	100	6	4.56	4.026	0.462	0	0	0.474	342	23.4	1.74	3.9	9.6	0.102	0.054	0.0006	0	0	0	0	0.003	0.0102	0.096	0.0102	0.006	1.98	0.0288	0	0.87	0	0	0	0	0	0	0.06	0	0.024	0.006	0	0	0	0	0
32		16001	Fermented alcoholic beverage, "Sake", regular	5	100	5	5.35	4.12	0.02	0	0	0.245	0.1	0.25	0.15	0.05	0.35	0	0.005	0	0	0	0	0	0	0	0	0.0035	0	0	0	0	0	0	0	0	0	0	0	0.125	0	0	0	0	0	0	0	0
32		6172	Hot peppers, fruit, dried	0.01	100	0.01	0.027	0.00088	0.00147	0	0.0012	0.00584	0.0017	0.28	0.0074	0.019	0.026	0.00068	0.00015	8.5e-05	0.15	0	0.003	0.0058	5e-05	0.00014	0.0017	0.000381	0	0.003	0.000361	0.0001	0	0.000422	0.000137	1.4e-05	6.8e-05	0.000204	0	0	0	0	0	0	0	0	0.00464	0
33	Stir-fried cabbage	6062	Cabbage, common, head, boiled	100	89	89	16.91	83.571	0.801	0	0.178	4.094	2.67	81.88	35.6	8.01	17.8	0.178	0.089	0.0178	4.45	0	0.089	67.64	0.0178	0.0089	0.178	0.0445	0	42.72	0.0979	15.13	0	0.0445	0.0178	0.0089	0.0089	0.0089	0	0.979	0.712	0	0.089	0	0	0	1.78	0
33		6155	Onions, bulb, boiled	25	89	22.25	6.675	20.3588	0.178	0	0.02225	1.62425	0.6675	24.475	4.005	1.5575	5.5625	0.0445	0.02225	0.011125	0	0	0	0	0.006675	0.002225	0.0445	0.024475	0	2.4475	0.033375	1.1125	0	0.0089	0.002225	0	0	0.00445	0.089	0.42275	0.4005	0	0.1335	0	0	0	0.37825	0
33		8040	Mushrooms, "Shiitake", bed-log cultivation, fresh, boiled	20	110	22	4.84	20.13	0.55	0	0.088	1.122	0.22	44	0.22	2.42	14.3	0.066	0.176	0.0132	0	0.11	0	0	0.0176	0.0242	0.55	0.0264	0	3.08	0.1562	0	0	0.055	0.011	0.0022	0	0.0418	0.022	0.022	0	0	0	0	0	0.066	0.968	0
33		6215	Carrot, regular (European type), root without skin, boiled	15	87	13.05	3.654	11.745	0.09135	0	0.01305	1.10925	3.5235	31.32	3.7845	1.1745	3.393	0.0261	0.0261	0.006525	95.265	0	0.0522	2.349	0.00783	0.006525	0.09135	0.01305	0	2.4795	0.032625	0.522	0.01305	0.006525	0.001305	0	0	0.00522	0.01305	0.1827	0.16965	0	0.27405	0	0	0	0.3654	0
33		6245	Sweet peppers, fruit, green, raw	10	100	10	2	9.34	0.09	0	0.02	0.51	0.1	19	1.1	1.1	2.2	0.04	0.02	0.006	3.3	0	0.08	2	0.003	0.003	0.08	0.019	0	2.6	0.03	7.6	0	0.007	0.002	0	0.001	0.003	0	0.12	0.1	0	0.01	0	0	0	0.23	0
33		14006	Vegetable oil, blend	6	100	6	53.16	0	0	0.12	6	0	0	0	0	0	0	0	0	0	0	0	0.78	10.2	0	0	0	0	0	0	0	0	0	5.5806	0.6582	2.466	0.4086	2.0478	0	0	0	0	0	0	0	0	0	0
33		16001	Fermented alcoholic beverage, "Sake", regular	3.75	100	3.5	3.745	2.884	0.014	0	0	0.1715	0.07	0.175	0.105	0.035	0.245	0	0.0035	0	0	0	0	0	0	0	0	0.00245	0	0	0	0	0	0	0	0	0	0	0	0.0875	0	0	0	0	0	0	0	0	Absorption rate: 94 %, 3.75 g × 0.94 = 3.5 g. Rounded down to the second decimal place.
33		17007	Soy sauce, "Koikuchi-shoyu" (common soy sauce)	3	100	2.8	2.128	1.8788	0.2156	0	0	0.2212	159.6	10.92	0.812	1.82	4.48	0.0476	0.0252	0.00028	0	0	0	0	0.0014	0.00476	0.0448	0.00476	0.0028	0.924	0.01344	0	0.406	0	0	0	0	0	0	0.028	0	0.0112	0.0028	0	0	0	0	0	Absorption rate: 94 %, 3 g × 0.94 = 2.8 g. Rounded down to the second decimal place.
33		17012	Edible salt, common salt, sodium chloride ≥ 99%	0.75	100	0.7	0	0.0007	0	0	0	0	273	0.7	0.154	0.126	0	0	0	7e-05	0	0	0	0	0	0	0	0	0	0	0	0	0.6965	0	0	0	0	0	0	0	0	0	0	0	0	0	0	0	Absorption rate: 94 %, 1 g × 0.94 = 0.7 g. Rounded down to the second decimal place.
33		17065	Spices, pepper, black and white pepper mix, ground	0.01	100	0.01	0.0369	0.00125	0.00106	0	0.00062	0.00683	0.0035	0.068	0.033	0.012	0.015	0.0014	0.0001	0.00011	0.0007	0	0	0	6e-06	1.8e-05	0.00018	0	0	0	0	0.0001	1e-05	0.000595	0.000265	0.000141	2.9e-05	0.000161	0.0038	2e-05	2e-05	2e-05	0	0	0	0	0	0
34	Chinese-style stir-fried spinach	6268	Spinach, leaves, all season, boiled	70	70	49	11.27	44.835	1.274	0	0.245	1.96	4.9	240.1	33.81	19.6	21.07	0.441	0.343	0.0539	220.5	0	1.274	156.8	0.0245	0.0539	0.588	0.0392	0	53.9	0.0637	9.31	0	0.1372	0.0245	0.0098	0.0735	0.0196	0	0.098	0.049	0	0.049	0	0	0	1.764	0
34		6292	Bean sprouts, mung bean sprouts, boiled	50	84	42	5.04	40.278	0.672	0	0	0.966	0.84	10.08	4.62	2.94	10.08	0.126	0.084	0.0252	0	0	0.042	1.26	0.0126	0.0168	0.21	0.0084	0	13.86	0.0588	0.84	0	0	0	0	0	0	0	0.168	0.294	0	0	0	0	0	0.63	0
34		6150	Bamboo shoots, boiled	10	90	9	2.79	8.091	0.315	0	0.018	0.495	0.09	42.3	1.53	0.99	5.4	0.036	0.108	0.0117	0.09	0	0.09	0.18	0.0036	0.0081	0.099	0.0054	0	5.67	0.0567	0.72	0	0.0126	0.0045	0	0.0009	0.0072	0.027	0.045	0.045	0	0.036	0	0	0	0.297	0
34		14006	Vegetable oil, blend		100	5.2	46.072	0	0	0.104	5.2	0	0	0	0	0	0	0	0	0	0	0	0.676	8.84	0	0	0	0	0	0	0	0	0	4.83652	0.57044	2.1372	0.35412	1.77476	0	0	0	0	0	0	0	0	0	0	Stir-frying oil: Calculated at 4 %, 130 g (70 g + 50 g + 10 g) × 0.04 = 5.2 g. Rounded down to the second decimal place.
34		17031	Seasoning sauce, oyster sauce	9	100	8.1	8.505	4.9896	0.6237	0.162	0.0243	1.4823	364.5	21.06	2.025	5.103	9.72	0.0972	0.1296	0.01377	0	0	0.0081	0.081	0.00081	0.00567	0.0648	0.00324	0.162	0.729	0.01134	0	0.9234	0.00891	0.00243	0.00162	0.00243	0.00243	0	0	0	0	0	0	0	0	0.0162	0	Absorption rate: 91 %, 9 g × 0.91 = 8.1 g. Rounded down to the second decimal place.
34		16001	Fermented alcoholic beverage, "Sake", regular	3.75	100	3.4	3.638	2.8016	0.0136	0	0	0.1666	0.068	0.17	0.102	0.034	0.238	0	0.0034	0	0	0	0	0	0	0	0	0.00238	0	0	0	0	0	0	0	0	0	0	0	0.085	0	0	0	0	0	0	0	0	Absorption rate: 91 %, 3.75 g × 0.91 = 3.4 g. Rounded down to the second decimal place.
34		17007	Soy sauce, "Koikuchi-shoyu" (common soy sauce)	4.5	100	4	3.04	2.684	0.308	0	0	0.316	228	15.6	1.16	2.6	6.4	0.068	0.036	0.0004	0	0	0	0	0.002	0.0068	0.064	0.0068	0.004	1.32	0.0192	0	0.58	0	0	0	0	0	0	0.04	0	0.016	0.004	0	0	0	0	0	Absorptionrate: 91 %, 4.5 g × 0.91 = 4.0 g. Rounded down to the second decimal place.
34		3003	Sugars, soft sugars, white	0.75	100	0.6	2.346	0.0042	0	0	0	0.5958	0.006	0.012	0.006	0	0	0	0	6e-05	0	0	0	0	0	0	0	0	0	0	0	0	0	0	0	0	0	0	0	0.0042	0.0042	0	0.5874	0	0	0	0	0	Absorption rate: 91 % 0.75 × 0.91 = 0.6 g. Rounded down to the second decimal place.
35	Stir-fried bean sprouts and chives	6292	Bean sprouts, mung bean sprouts, boiled	80	84	67.2	8.064	64.4448	1.0752	0	0	1.5456	1.344	16.128	7.392	4.704	16.128	0.2016	0.1344	0.04032	0	0	0.0672	2.016	0.02016	0.02688	0.336	0.01344	0	22.176	0.09408	1.344	0	0	0	0	0	0	0	0.2688	0.4704	0	0	0	0	0	1.008	0
35		6208	Chinese chive, leaves, boiled	10	63	6.3	1.701	5.6574	0.1638	0	0.0315	0.3591	0.063	25.2	3.213	1.26	1.638	0.0441	0.0189	0.00567	23.31	0	0.1953	20.79	0.00252	0.00756	0.0693	0.00819	0	4.851	0.02457	0.693	0	0.01323	0.00378	0.00063	0.00441	0.00441	0	0.063	0.063	0	0.0126	0	0	0	0.2709	0
35		6215	Carrot, regular (European type), root without skin, boiled	5	87	4.35	1.218	3.915	0.03045	0	0.00435	0.36975	1.1745	10.44	1.2615	0.3915	1.131	0.0087	0.0087	0.002175	31.755	0	0.0174	0.783	0.00261	0.002175	0.03045	0.00435	0	0.8265	0.010875	0.174	0.00435	0.002175	0.000435	0	0	0.00174	0.00435	0.0609	0.05655	0	0.09135	0	0	0	0.1218	0
35		14006	Vegetable oil, blend	6	100	5.6	49.616	0	0	0.112	5.6	0	0	0	0	0	0	0	0	0	0	0	0.728	9.52	0	0	0	0	0	0	0	0	0	5.20856	0.61432	2.3016	0.38136	1.91128	0	0	0	0	0	0	0	0	0	0	Absorption rate: 94 %, 6 g × 0.94 = 5.6 g. Rounded down to the second decimal place.
35		17012	Edible salt, common salt, sodium chloride ≥ 99%	0.667	100	0.6	0	0.0006	0	0	0	0	234	0.6	0.132	0.108	0	0	0	6e-05	0	0	0	0	0	0	0	0	0	0	0	0	0.597	0	0	0	0	0	0	0	0	0	0	0	0	0	0	0	Absorption rate: 94 %, 0.67×0.94 = 0.6 g. Rounded down to the second decimal place.
35		17064	Spices, pepper, white, ground	0.01	100	0.01	0.0376	0.00123	0.00101	0	0.00064	0.00701	0.0004	0.006	0.024	0.008	0.014	0.00073	9e-05	0.0001	0	0	0	0	2e-06	1.2e-05	0.00012	0	0	0	0	0	0	0.000614	0.000273	0.000145	3e-05	0.000166	0.00381	2e-05	2e-05	2e-05	0	0	0	0	0	0
36	Stir-fried and braised komatsuna (Japanese spinach mustard)	6087	Spinach mustard, "Komatsuna", leaves, boiled	60	88	52.8	7.392	49.632	0.8448	0	0.0528	1.584	7.392	73.92	79.2	7.392	24.288	1.1088	0.1584	0.03696	137.28	0	0.792	168.96	0.02112	0.03168	0.4752	0.03168	0	45.408	0.12144	11.088	0	0.0264	0.00528	0	0.01584	0	0	0.1056	0.0528	0	0	0	0	0	1.2672	0
36		6334	Japanese radishes, Daikon, "Kiriboshi-daikon" (cut and dried Daikon root), rehydrated and boiled	8	560	44.8	5.824	42.3808	0.4032	0	0.0448	1.8368	1.792	27.776	26.88	6.272	4.48	0.1792	0.0896	0.00896	0	0	0	0	0.00448	0	0.0896	0.00448	0	3.136	0.01792	0	0	0.0224	0.00448	0	0.00896	0.00448	0	0	0	0	0	0	0	0	1.6576	0
36		14006	Vegetable oil, blend	4	100	4	35.44	0	0	0.08	4	0	0	0	0	0	0	0	0	0	0	0	0.52	6.8	0	0	0	0	0	0	0	0	0	3.7204	0.4388	1.644	0.2724	1.3652	0	0	0	0	0	0	0	0	0	0
36		17019	Soup stock, "Katsuo-bushi dashi" (stock of "Katsuo-bushi") (cf. 10091 "Katsuo-bushi")	67	100	63	1.26	62.622	0.252	0	0	0	13.23	18.27	1.26	1.89	11.34	0	0	0	0	0	0	0	0	0.0063	0.882	0.0126	0.252	0	0.0252	0	0.063	0	0	0	0	0	0	0	0	0	0	0	0	0	0	0	Absorption rate: 95 %, 67 g × 0.95 = 63 g. Rounded down to the first decimal place.
36		17007	Soy sauce, "Koikuchi-shoyu" (common soy sauce)	9	100	8.5	6.46	5.7035	0.6545	0	0	0.6715	484.5	33.15	2.465	5.525	13.6	0.1445	0.0765	0.00085	0	0	0	0	0.00425	0.01445	0.136	0.01445	0.0085	2.805	0.0408	0	1.2325	0	0	0	0	0	0	0.085	0	0.034	0.0085	0	0	0	0	0	Absorption rate: 95 %, 9 g × 0.95 = 8.5 g. Rounded down to the second decimal place.
36		3003	Sugars, soft sugars, white	4.5	100	4.2	16.422	0.0294	0	0	0	4.1706	0.042	0.084	0.042	0	0	0	0	0.00042	0	0	0	0	0	0	0	0	0	0	0	0	0	0	0	0	0	0	0	0.0294	0.0294	0	4.1118	0	0	0	0	0	Absorption rate: 95 %, 4.5 g × 0.95 = 4.2 g. Rounded down to the second decimal place.
36		16001	Fermented alcoholic beverage, "Sake", regular	5	100	4.7	5.029	3.8728	0.0188	0	0	0.2303	0.094	0.235	0.141	0.047	0.329	0	0.0047	0	0	0	0	0	0	0	0	0.00329	0	0	0	0	0	0	0	0	0	0	0	0.1175	0	0	0	0	0	0	0	0	Absorption rate: 95 %, 5 g × 0.95 = 4.7 g. Rounded down to the second decimal place.
37	Kiriboshi-daikon no nimono (simmered dried radish strips)	6334	Japanese radishes, Daikon, "Kiriboshi-daikon" (cut and dried Daikon root), rehydrated and boiled	15	560	84	10.92	79.464	0.756	0	0.084	3.444	3.36	52.08	50.4	11.76	8.4	0.336	0.168	0.0168	0	0	0	0	0.0084	0	0.168	0.0084	0	5.88	0.0336	0	0	0.042	0.0084	0	0.0168	0.0084	0	0	0	0	0	0	0	0	3.108	0
37		8040	Mushrooms, "Shiitake", bed-log cultivation, fresh, boiled	20	110	22	4.84	20.13	0.55	0	0.088	1.122	0.22	44	0.22	2.42	14.3	0.066	0.176	0.0132	0	0.11	0	0	0.0176	0.0242	0.55	0.0264	0	3.08	0.1562	0	0	0.055	0.011	0.0022	0	0.0418	0.022	0.022	0	0	0	0	0	0.066	0.968	0
37		6215	Carrot, regular (European type), root without skin, boiled	10	87	8.7	2.436	7.83	0.0609	0	0.0087	0.7395	2.349	20.88	2.523	0.783	2.262	0.0174	0.0174	0.00435	63.51	0	0.0348	1.566	0.00522	0.00435	0.0609	0.0087	0	1.653	0.02175	0.348	0.0087	0.00435	0.00087	0	0	0.00348	0.0087	0.1218	0.1131	0	0.1827	0	0	0	0.2436	0
37		4086	Soybeans, tofu, "Abura-age" (fried thin slices of pressed tofu), blanched with boiling water, boiled	5	210	10.5	17.22	7.623	1.302	0	1.449	0.0315	0	1.26	14.7	6.195	18.9	0.168	0.147	0.00735	0	0	0.0525	2.73	0.00105	0.00105	0.336	0.00105	0	0.315	0.0021	0	0	1.26	0.1764	0.4557	0.0987	0.53025	0.0105	0	0	0	0	0	0	0	0.063	0
37		14006	Vegetable oil, blend	4	100	4	35.44	0	0	0.08	4	0	0	0	0	0	0	0	0	0	0	0	0.52	6.8	0	0	0	0	0	0	0	0	0	3.7204	0.4388	1.644	0.2724	1.3652	0	0	0	0	0	0	0	0	0	0
37		17019	Soup stock, "Katsuo-bushi dashi" (stock of "Katsuo-bushi") (cf. 10091 "Katsuo-bushi")	67	100	63	1.26	62.622	0.252	0	0	0	13.23	18.27	1.26	1.89	11.34	0	0	0	0	0	0	0	0	0.0063	0.882	0.0126	0.252	0	0.0252	0	0.063	0	0	0	0	0	0	0	0	0	0	0	0	0	0	0	Absorption rate: 95 %, 67 g × 0.95 = 63 g. Rounded down to the first decimal place.
37		17007	Soy sauce, "Koikuchi-shoyu" (common soy sauce)	9	100	8.5	6.46	5.7035	0.6545	0	0	0.6715	484.5	33.15	2.465	5.525	13.6	0.1445	0.0765	0.00085	0	0	0	0	0.00425	0.01445	0.136	0.01445	0.0085	2.805	0.0408	0	1.2325	0	0	0	0	0	0	0.085	0	0.034	0.0085	0	0	0	0	0	Absorptionrate: 95 %, 9 g × 0.95 = 8.5 g. Rounded down to the second decimal place.
37		3003	Sugars, soft sugars, white	4.5	100	4.2	16.422	0.0294	0	0	0	4.1706	0.042	0.084	0.042	0	0	0	0	0.00042	0	0	0	0	0	0	0	0	0	0	0	0	0	0	0	0	0	0	0	0.0294	0.0294	0	4.1118	0	0	0	0	0	Absorption rate: 95 %, 4.5 g × 0.95 = 4.2 g. Rounded down to the second decimal place.
37		16001	Fermented alcoholic beverage, "Sake", regular	5	100	4.7	5.029	3.8728	0.0188	0	0	0.2303	0.094	0.235	0.141	0.047	0.329	0	0.0047	0	0	0	0	0	0	0	0	0.00329	0	0	0	0	0	0	0	0	0	0	0	0.1175	0	0	0	0	0	0	0	0	Absorption rate: 95 %, 5 g × 0.95 = 4.7 g. Rounded down to the second decimal place.
38	Glazed carrot	6215	Carrot, regular (European type), root without skin, boiled	70	87	60.9	17.052	54.81	0.4263	0	0.0609	5.1765	16.443	146.16	17.661	5.481	15.834	0.1218	0.1218	0.03045	444.57	0	0.2436	10.962	0.03654	0.03045	0.4263	0.0609	0	11.571	0.15225	2.436	0.0609	0.03045	0.00609	0	0	0.02436	0.0609	0.8526	0.7917	0	1.2789	0	0	0	1.7052	0
38		29002	Water	66	100	66	0	66	0	0	0	0	0	0	0	0	0	0	0	0	0	0	0	0	0	0	0	0	0	0	0	0	0	0	0	0	0	0	0	0	0	0	0	0	0	0	0	0
38		14017	Butter, salted butter	2	100	2	14	0.324	0.012	4.2	1.62	0.004	15	0.56	0.3	0.04	0.3	0.002	0.002	0	10.4	0.012	0.03	0.34	0.0002	0.0006	0.002	0	0.002	0	0.0012	0	0.038	1.4112	1.009	0.3594	0.0056	0.0372	0	0	0	0	0	0	0.01	0	0	0
38		3003	Sugars, soft sugars, white	3	100	3	11.73	0.021	0	0	0	2.979	0.03	0.06	0.03	0	0	0	0	0.0003	0	0	0	0	0	0	0	0	0	0	0	0	0	0	0	0	0	0	0	0.021	0.021	0	2.937	0	0	0	0	0
38		17012	Edible salt, common salt, sodium chloride ≥ 99%	0.2	100	0.2	0	0.0002	0	0	0	0	78	0.2	0.044	0.036	0	0	0	2e-05	0	0	0	0	0	0	0	0	0	0	0	0	0.199	0	0	0	0	0	0	0	0	0	0	0	0	0	0	0
39	Kabocha no nimono (simmered sweet pumpkin)	6049	Pumpkin and squash, winter squash*, fruit, boiled ［*Syn. Pumpkin］	100	98	98	78.4	74.186	1.568	0	0.294	20.874	0.98	333.2	21.56	23.52	36.26	0.294	0.294	0.0686	205.8	0	3.332	30.38	0.0392	0.0588	1.372	0.1764	0	37.24	0.6076	31.36	0	0.1568	0.0392	0.0588	0.0196	0.0392	8.624	1.274	0.882	0	5.194	0	0	0	4.018	0
39		17019	Soup stock, "Katsuo-bushi dashi" (stock of "Katsuo-bushi") (cf. 10091 "Katsuo-bushi")	75	100	55	1.1	54.67	0.22	0	0	0	11.55	15.95	1.1	1.65	9.9	0	0	0	0	0	0	0	0	0.0055	0.77	0.011	0.22	0	0.022	0	0.055	0	0	0	0	0	0	0	0	0	0	0	0	0	0	0	Absorption rate: 74 %, 75 g × 0.74 = 55 g. Rounded down to the first decimal place.
39		17012	Absorption salt, common salt, sodium chloride ≥ 99%	0.5	100	0.3	0	0.0003	0	0	0	0	117	0.3	0.066	0.054	0	0	0	3e-05	0	0	0	0	0	0	0	0	0	0	0	0	0.2985	0	0	0	0	0	0	0	0	0	0	0	0	0	0	0	Absorption rate: 74 %, 0.5 g × 0.74 = 0.3 g. Rounded down to the second decimal place.
39		17007	Soy sauce, "Koikuchi-shoyu" (common soy sauce)	2	100	1.4	1.064	0.9394	0.1078	0	0	0.1106	79.8	5.46	0.406	0.91	2.24	0.0238	0.0126	0.00014	0	0	0	0	0.0007	0.00238	0.0224	0.00238	0.0014	0.462	0.00672	0	0.203	0	0	0	0	0	0	0.014	0	0.0056	0.0014	0	0	0	0	0	Absorptionrate: 74 %, 2 g × 0.74 = 1.4 g. Rounded down to the second decimal place.
39		3003	Sugars, soft sugars, white	3	100	2.2	8.602	0.0154	0	0	0	2.1846	0.022	0.044	0.022	0	0	0	0	0.00022	0	0	0	0	0	0	0	0	0	0	0	0	0	0	0	0	0	0	0	0.0154	0.0154	0	2.1538	0	0	0	0	0	Absorption rate: 74 %, 3 g × 0.74 = 2.2 g. Rounded down to the second decimal place.
39		16025	Compound alcoholic beverage, "Mirin" (sweet liquor made from rice, rice koji and Shochu or distilled alcohol), regular	9	100	6.6	15.906	3.102	0.0198	0	0	2.8512	0.198	0.462	0.132	0.132	0.462	0	0	0.0033	0	0	0	0	0	0	0	0.00066	0	0	0	0	0	0	0	0	0	0	0	1.584	0	0	0	0.1716	0	0	0	0	Absorption rate: 74 %, 9 g × 0.74 = 6.6 g. Rounded down to the second decimal place.
39		16001	Fermented alcoholic beverage, "Sake", regular	4	100	2.9	3.103	2.3896	0.0116	0	0	0.1421	0.058	0.145	0.087	0.029	0.203	0	0.0029	0	0	0	0	0	0	0	0	0.00203	0	0	0	0	0	0	0	0	0	0	0	0.0725	0	0	0	0	0	0	0	0	Absorption rate: 74 %, 4 g × 0.74 = 2.9 g. Rounded down to the second decimal place.
40	Nishime (simmered root vegetables and konjac)	2011	Taro, "Satoimo", corm, boiled	50	95	47.5	24.7	39.9	0.7125	0	0.0475	6.365	0.475	266	6.65	8.075	22.325	0.19	0.1425	0.06175	0	0	0.2375	0	0.0285	0.0095	0.665	0.0665	0	13.3	0.1995	2.375	0	0.02375	0.00475	0	0	0.01425	4.2275	0.095	0.1425	0	0.38	0	0	0	1.14	0
40		8014	Mushrooms, "Shiitake", dried, boiled		570	15	6	12.93	0.465	0	0.045	1.485	0.45	30	0.6	1.35	5.7	0.075	0.045	0.0105	0	0.21	0	0	0.0075	0.039	0.39	0.0105	0	5.25	0.129	0	0	0.0255	0.006	0.0015	0	0.0195	0	0	0	0	0	0	0	0.255	1.005	0
40		6318	East Indian lotus root, rhizome, boiled	15	91	13.65	9.009	11.1794	0.17745	0	0.01365	2.19765	2.0475	32.76	2.73	1.7745	10.647	0.0546	0.04095	0.006825	0	0	0.0819	0	0.00819	0	0.0546	0.009555	0	1.092	0.066885	2.457	0	0.00546	0.001365	0.001365	0	0.00273	1.40595	0.01365	0.01365	0	0.3003	0	0	0	0.31395	0
40		2003	Konjac, block, made from fine powder	15	100	15	0.75	14.595	0.015	0	0	0.345	1.5	4.95	6.45	0.3	0.75	0.06	0.015	0.003	0	0	0	0	0	0	0	0.003	0	0.15	0	0	0	0	0	0	0	0	0	0	0	0	0	0	0	0	0.33	0
40		6085	Edible burdock, root, boiled	15	91	13.65	6.825	11.4524	0.20475	0	0.0273	1.87005	1.5015	28.665	6.552	5.46	6.279	0.09555	0.09555	0.02184	0	0	0.0819	0	0.004095	0.00273	0.0546	0.012285	0	8.3265	0.025935	0.1365	0	0.02184	0.004095	0.006825	0	0.009555	0	0.01365	0.0546	0	0.06825	0	0	0	0.83265	0
40		6150	Bamboo shoots, boiled	15	90	13.5	4.185	12.1365	0.4725	0	0.027	0.7425	0.135	63.45	2.295	1.485	8.1	0.054	0.162	0.01755	0.135	0	0.135	0.27	0.0054	0.01215	0.1485	0.0081	0	8.505	0.08505	1.08	0	0.0189	0.00675	0	0.00135	0.0108	0.0405	0.0675	0.0675	0	0.054	0	0	0	0.4455	0
40		17019	Soup stock, "Katsuo-bushi dashi" (stock of "Katsuo-bushi") (cf. 10091 "Katsuo-bushi")	70	100	59.5	1.19	59.143	0.238	0	0	0	12.495	17.255	1.19	1.785	10.71	0	0	0	0	0	0	0	0	0.00595	0.833	0.0119	0.238	0	0.0238	0	0.0595	0	0	0	0	0	0	0	0	0	0	0	0	0	0	0	Absorption rate: 85 %, 70 g × 0.85 = 59.5 g.
40		17007	Soy sauce, "Koikuchi-shoyu" (common soy sauce)	5.4	100	4.5	3.42	3.0195	0.3465	0	0	0.3555	256.5	17.55	1.305	2.925	7.2	0.0765	0.0405	0.00045	0	0	0	0	0.00225	0.00765	0.072	0.00765	0.0045	1.485	0.0216	0	0.6525	0	0	0	0	0	0	0.045	0	0.018	0.0045	0	0	0	0	0	Absorption rate: 85 %, 5.4 g × 0.85 = 4.5 g. Rounded down to the second decimal place.
40		16001	Fermented alcoholic beverage, "Sake", regular	3	100	2.5	2.675	2.06	0.01	0	0	0.1225	0.05	0.125	0.075	0.025	0.175	0	0.0025	0	0	0	0	0	0	0	0	0.00175	0	0	0	0	0	0	0	0	0	0	0	0.0625	0	0	0	0	0	0	0	0	Absorption rate: 85 %, 3 g × 0.85 = 2.5 g. Rounded down to the second decimal place.
40		3003	Sugars, soft sugars, white	1.8	100	1.5	5.865	0.0105	0	0	0	1.4895	0.015	0.03	0.015	0	0	0	0	0.00015	0	0	0	0	0	0	0	0	0	0	0	0	0	0	0	0	0	0	0	0.0105	0.0105	0	1.4685	0	0	0	0	0	Absorption rate: 85 %, 1.8 g × 0.85 = 1.5 g. Rounded down to the second decimal place.
40		17012	Absorption salt, common salt, sodium chloride ≥ 99%	0.3	100	0.2	0	0.0002	0	0	0	0	78	0.2	0.044	0.036	0	0	0	2e-05	0	0	0	0	0	0	0	0	0	0	0	0	0.199	0	0	0	0	0	0	0	0	0	0	0	0	0	0	0	Absorption rate: 85 %, 0.3 g × 0.85 = 0.2 g. Rounded down to the second decimal place.
40		6215	Carrot, regular (European type), root without skin, boiled	15	87	13.05	3.654	11.745	0.09135	0	0.01305	1.10925	3.5235	31.32	3.7845	1.1745	3.393	0.0261	0.0261	0.006525	95.265	0	0.0522	2.349	0.00783	0.006525	0.09135	0.01305	0	2.4795	0.032625	0.522	0.01305	0.006525	0.001305	0	0	0.00522	0.01305	0.1827	0.16965	0	0.27405	0	0	0	0.3654	0
40		6021	Peas, snow peas, immature pods, boiled	3	98	2.94	1.0584	2.61954	0.09408	0	0.00588	0.2058	0.0294	4.704	1.0584	0.6762	1.7934	0.02352	0.01764	0.002646	1.4112	0	0.02058	1.176	0.004116	0.00294	0.0294	0.001764	0	1.6464	0.013818	1.2936	0	0.00441	0.001176	0.000588	0.000294	0.002352	0.02058	0.06762	0.00294	0	0.02352	0	0	0	0.09114	0
40		17019	Soup stock, "Katsuo-bushi dashi" (stock of "Katsuo-bushi") (cf. 10091 "Katsuo-bushi")	20	100	17	0.34	16.898	0.068	0	0	0	3.57	4.93	0.34	0.51	3.06	0	0	0	0	0	0	0	0	0.0017	0.238	0.0034	0.068	0	0.0068	0	0.017	0	0	0	0	0	0	0	0	0	0	0	0	0	0	0	Absorption rate: 85 %, 20 g × 0.85 = 17 g.
40		3003	Sugars, soft sugars, white	0.3	100	0.2	0.782	0.0014	0	0	0	0.1986	0.002	0.004	0.002	0	0	0	0	2e-05	0	0	0	0	0	0	0	0	0	0	0	0	0	0	0	0	0	0	0	0.0014	0.0014	0	0.1958	0	0	0	0	0	Absorption rate: 85 %, 0.3 g × 0.85 = 0.2 g. Rounded down to the second decimal place.
40		17012	Edible salt, common salt, sodium chloride ≥ 99%	0.05	100	0.0425	0	4.25e-05	0	0	0	0	16.575	0.0425	0.00935	0.00765	0	0	0	4.25e-06	0	0	0	0	0	0	0	0	0	0	0	0	0.0422875	0	0	0	0	0	0	0	0	0	0	0	0	0	0	0	Absorption rate: 85 %, 0.05 g × 0.85 = 0.04 g. Rounded down to the third decimal place.
41	Assorted vegetable tempura (with tempura sauce)	6049	Pumpkin and squash, winter squash*, fruit, boiled ［*Syn. Pumpkin］	20	98	19.6	15.68	14.8372	0.3136	0	0.0588	4.1748	0.196	66.64	4.312	4.704	7.252	0.0588	0.0588	0.01372	41.16	0	0.6664	6.076	0.00784	0.01176	0.2744	0.03528	0	7.448	0.12152	6.272	0	0.03136	0.00784	0.01176	0.00392	0.00784	1.7248	0.2548	0.1764	0	1.0388	0	0	0	0.8036	0
41		2007	Sweet potato, tuberous root, without skin, steamed	15	98	14.7	19.257	9.6432	0.1764	0	0.0294	4.6893	1.617	70.56	5.292	3.528	6.909	0.0882	0.0294	0.02499	0.294	0	0.2205	0	0.01617	0.00588	0.1617	0.03969	0	7.35	0.1323	4.263	0	0.00735	0.00441	0	0	0.00294	2.5725	0.0735	0.0588	0	0.3822	1.3524	0	0	0.3381	0
41		6093	Sweet peppers, "Shishito", fruit, raw	10	100	10	2.4	9.14	0.19	0	0.03	0.57	0.1	34	1.1	2.1	3.4	0.05	0.03	0.01	4.4	0	0.13	5.1	0.007	0.007	0.18	0.039	0	3.3	0.035	5.7	0	0.011	0.003	0	0.002	0.005	0	0.06	0.05	0	0	0	0	0	0.36	0
41		6192	Eggplant*, Japanese type, fruit, boiled ［*Syn. Aubergine］	10	100	10	1.7	9.4	0.1	0	0.01	0.45	0.1	18	2	1.6	2.7	0.03	0.02	0.005	0.8	0	0.03	1	0.004	0.004	0.06	0.003	0	2.2	0.029	0.1	0	0.003	0.003	0	0	0	0.01	0.1	0.1	0	0.01	0	0	0	0.21	0
41		6318	East Indian lotus root, rhizome, boiled	10	91	9.1	6.006	7.4529	0.1183	0	0.0091	1.4651	1.365	21.84	1.82	1.183	7.098	0.0364	0.0273	0.00455	0	0	0.0546	0	0.00546	0	0.0364	0.00637	0	0.728	0.04459	1.638	0	0.00364	0.00091	0.00091	0	0.00182	0.9373	0.0091	0.0091	0	0.2002	0	0	0	0.2093	0
41		1015	Common wheat, soft flour, first grade		100	9.9	34.551	1.386	0.8217	0	0.1485	7.5042	0	10.89	1.98	1.188	5.94	0.0495	0.0297	0.00792	0	0	0.0297	0	0.01089	0.00297	0.2376	0.00297	0	0.891	0.05247	0	0	0.12177	0.03366	0.01287	0.00396	0.07128	7.1973	0	0	0	0.0297	0.0099	0	0	0.2475	0	(Batter) Flour: egg: water = 100: 60: 140 = 0.33: 0.2: 0.47. Total amount of batter, pumpkin: 20 g x 0.47 = 9.4g, sweet potato: 15 g x 0.36 = 5.4 g, shishito pepper: : 10 g x 0.40 = 4.0g, eggplant: 10 g x 0.70 = 7.0g, lotus root: 10 g x 0.44% = 4.4g. Pumpkin: 9.4 g x 0.33 = 3.10 g, sweet potato: 5.4 g x 0.33 = 1.78 g, shishito pepper: 4.0 g x 0.33 = 1.32 g, eggplant: 7.0 g x 0.33 = 2.31 g, lotus …
41		12005	Eggs, hen, whole, boiled		99.7	6	8.04	4.602	0.75	22.8	0.624	0.018	8.4	7.8	2.82	0.66	10.2	0.09	0.066	0.003	10.2	0.15	0.072	0.66	0.0036	0.0192	0.198	0.0054	0.06	2.88	0.0708	0	0.018	0.5148	0.1824	0.249	0.006	0.0774	0	0.018	0	0	0	0	0	0	0	0	Pumpkin: 9.4 g x 0.2 = 1.88 g, sweet potato: 5.4 g x 0.2 = 1.08, shishito pepper: 4.0 g x 0.2 = 0.8, eggplant: 7.0 g x 0.2 = 1.4, lotus root: 4.4 g x 0.2 = 0.88 g. Total: 6.0 g. Rounded down to the second decimal place.
41		14006	Vegetable oil, blend		100	11.4	101.004	0	0	0.228	11.4	0	0	0	0	0	0	0	0	0	0	0	1.482	19.38	0	0	0	0	0	0	0	0	0	10.6031	1.25058	4.6854	0.77634	3.89082	0	0	0	0	0	0	0	0	0	0	Absorption rate: Pumpkin: 18 %, sweet potato: 12 %, shishito pepper: 23 %, eggplant: 18 %, lotus root: 19 %. Pumpkin: 20 g x 0.18 = 3.6 g, sweet potato: 15 g x 0.12 = 1.8 g, shishito pepper: 10 g x 0.23 = 2.3 g, eggplant: 10 g x 0.18 = 1.8 g, lotus root: 10 g x 0.19 = 1.9 g. Total 11.4g.
41		17148	Soup stock, "Katsuo-bushi and kombu dashi" (stock of "Katsuo-bushi" and dried kombu) (cf. 10091 "Katsuo-bushi")	50	100	38	0.76	37.696	0.114	0	0	0.152	11.4	22.04	0.38	1.14	4.18	0	0	0	0	0	0	0	0	0	0.304	0.0038	0.038	0	0	0	0.038	0	0	0	0	0	0	0	0	0	0	0	0	0	0	0	Absorption rate: 76 %, 50 g × 0.76 = 38 g
41		17007	Soy sauce, "Koikuchi-shoyu" (common soy sauce)	16.67	100	12.6	9.576	8.4546	0.9702	0	0	0.9954	718.2	49.14	3.654	8.19	20.16	0.2142	0.1134	0.00126	0	0	0	0	0.0063	0.02142	0.2016	0.02142	0.0126	4.158	0.06048	0	1.827	0	0	0	0	0	0	0.126	0	0.0504	0.0126	0	0	0	0	0	Absorption rate: 76 %, 16.7 g × 0.76 = 12.6 g. Rounded down to the second decimal place.
41		16025	Compound alcoholic beverage, "Mirin" (sweet liquor made from rice, rice koji and Shochu or distilled alcohol), regular	8.33	100	6.3308	15.2572	2.97548	0.0189924	0	0	2.73491	0.189924	0.443156	0.126616	0.126616	0.443156	0	0	0.0031654	0	0	0	0	0	0	0	0.00063308	0	0	0	0	0	0	0	0	0	0	0	1.51939	0	0	0	0.164601	0	0	0	0	Absorption rate: 76 %, 8.3 g × 0.76 = 6.3 g. Rounded down to the second decimal place.
41		6367	Japanese radishes, Daikon, root without skin, raw, paste	30	100	30	7.5	27.15	0.18	0	0.06	2.4	9	57	18.9	6.9	5.7	0.09	0.09	0.006	0	0	0	0	0.006	0.003	0.09	0.012	0	6.9	0.021	2.1	0.03	0	0	0	0	0	0	0	0	0	0	0	0	0	1.53	0	Absorption rate: 76 %, 15.0 g × 0.76 = 11.4 g. Rounded down to the second decimal place.
42	Vegetable soup	6062	Cabbage, common, head, boiled	30	89	26.7	5.073	25.0713	0.2403	0	0.0534	1.2282	0.801	24.564	10.68	2.403	5.34	0.0534	0.0267	0.00534	1.335	0	0.0267	20.292	0.00534	0.00267	0.0534	0.01335	0	12.816	0.02937	4.539	0	0.01335	0.00534	0.00267	0.00267	0.00267	0	0.2937	0.2136	0	0.0267	0	0	0	0.534	0
42		6155	Onions, bulb, boiled	20	89	17.8	5.34	16.287	0.1424	0	0.0178	1.2994	0.534	19.58	3.204	1.246	4.45	0.0356	0.0178	0.0089	0	0	0	0	0.00534	0.00178	0.0356	0.01958	0	1.958	0.0267	0.89	0	0.00712	0.00178	0	0	0.00356	0.0712	0.3382	0.3204	0	0.1068	0	0	0	0.3026	0
42		6215	Carrot, regular (European type), root without skin, boiled	10	87	8.7	2.436	7.83	0.0609	0	0.0087	0.7395	2.349	20.88	2.523	0.783	2.262	0.0174	0.0174	0.00435	63.51	0	0.0348	1.566	0.00522	0.00435	0.0609	0.0087	0	1.653	0.02175	0.348	0.0087	0.00435	0.00087	0	0	0.00348	0.0087	0.1218	0.1131	0	0.1827	0	0	0	0.2436	0
42		6021	Peas, snow peas, immature pods, boiled	5	98	4.9	1.764	4.3659	0.1568	0	0.0098	0.343	0.049	7.84	1.764	1.127	2.989	0.0392	0.0294	0.00441	2.352	0	0.0343	1.96	0.00686	0.0049	0.049	0.00294	0	2.744	0.02303	2.156	0	0.00735	0.00196	0.00098	0.00049	0.00392	0.0343	0.1127	0.0049	0	0.0392	0	0	0	0.1519	0
42		6119	Celery, petiole, raw	5	100	5	0.6	4.735	0.02	0	0.005	0.18	1.4	20.5	1.95	0.45	1.95	0.01	0.01	0.0015	0.2	0	0.01	0.5	0.0015	0.0015	0.005	0.004	0	1.45	0.013	0.35	0.005	0.0025	0.001	0	0	0.0015	0	0.03	0.03	0	0.01	0	0	0	0.075	0
42		17027	Stock cubes, meat and vegetable		100	2	4.66	0.016	0.14	0	0.086	0.842	340	4	0.52	0.38	1.52	0.008	0.002	0.002	0	0	0.014	0.04	0.0006	0.0016	0.022	0.008	0.002	0.32	0.0056	0	0.864	0.0778	0.0424	0.0346	0	0.0006	0	0	0	0	0	0	0	0	0.006	0
42		29002	Water		100	140	0	140	0	0	0	0	0	0	0	0	0	0	0	0	0	0	0	0	0	0	0	0	0	0	0	0	0	0	0	0	0	0	0	0	0	0	0	0	0	0	0	0
42		17012	Edible salt, common salt, sodium chloride ≥ 99%		100	0.3	0	0.0003	0	0	0	0	117	0.3	0.066	0.054	0	0	0	3e-05	0	0	0	0	0	0	0	0	0	0	0	0	0.2985	0	0	0	0	0	0	0	0	0	0	0	0	0	0	0
42		17063	Spices, pepper, black, ground	0.01	100	0.01	0.0362	0.00127	0.0011	0	0.0006	0.00666	0.0065	0.13	0.041	0.015	0.016	0.002	0.00011	0.00012	0.0015	0	0	0	1e-05	2.4e-05	0.00022	0	0	0	0	0	2e-05	0.000576	0.000256	0.000136	2.8e-05	0.000156	0.00379	2e-05	2e-05	2e-05	0	0	0	0	0	0
43	Corn soup	6155	Onions, bulb, boiled	20	89	17.8	5.34	16.287	0.1424	0	0.0178	1.2994	0.534	19.58	3.204	1.246	4.45	0.0356	0.0178	0.0089	0	0	0	0	0.00534	0.00178	0.0356	0.01958	0	1.958	0.0267	0.89	0	0.00712	0.00178	0	0	0.00356	0.0712	0.3382	0.3204	0	0.1068	0	0	0	0.3026	0
43		14006	Vegetable oil, blend		100	1	8.86	0	0	0.02	1	0	0	0	0	0	0	0	0	0	0	0	0.13	1.7	0	0	0	0	0	0	0	0	0	0.9301	0.1097	0.411	0.0681	0.3413	0	0	0	0	0	0	0	0	0	0
43		1015	Common wheat, soft flour, first grade		100	3	10.47	0.42	0.249	0	0.045	2.274	0	3.3	0.6	0.36	1.8	0.015	0.009	0.0024	0	0	0.009	0	0.0033	0.0009	0.072	0.0009	0	0.27	0.0159	0	0	0.0369	0.0102	0.0039	0.0012	0.0216	2.181	0	0	0	0.009	0.003	0	0	0.075	0
43		17027	Stock cubes, meat and vegetable		100	0.5	1.165	0.004	0.035	0	0.0215	0.2105	85	1	0.13	0.095	0.38	0.002	0.0005	0.0005	0	0	0.0035	0.01	0.00015	0.0004	0.0055	0.002	0.0005	0.08	0.0014	0	0.216	0.01945	0.0106	0.00865	0	0.00015	0	0	0	0	0	0	0	0	0.0015	0
43		0	Water			100	0	100	0	0	0	0	0	0	0	0	0	0	0	0	0	0	0	0	0	0	0	0	0	0	0	0	0	0	0	0	0	0	0	0	0	0	0	0	0	0	0	0
43		6179	Corn, sweet corn, canned products, cream style	55	100	55	45.1	43.01	0.935	0	0.275	10.23	143	82.5	1.1	9.9	25.3	0.22	0.22	0.022	2.2	0	0.055	0	0.011	0.0275	0.55	0.0165	0	10.45	0.187	1.65	0.385	0.253	0.044	0.0825	0.0055	0.1265	0	0	0	0	0	0	0	0	0.99	0
43		6378	Corn, sweet corn, immature kernels, frozen, boiled	5	97	4.85	4.462	3.71025	0.1358	0	0.07275	0.90695	0.0485	9.7	0.1455	1.067	3.492	0.0097	0.0194	0.001455	0.291	0	0.00485	0	0.00388	0.00291	0.097	0.00388	0	2.328	0.016005	0.097	0	0.05626	0.012125	0.017945	0.00097	0.02522	0.50925	0.0097	0.00485	0	0.17945	0.00485	0	0	0	0.3007
43		13003	Liquid milk, whole milk		100	60	36.6	52.44	1.98	7.2	2.28	2.88	24.6	90	66	6	55.8	0.012	0.24	0.006	22.8	0.18	0.06	1.2	0.024	0.09	0.54	0.018	0.18	3	0.33	0.6	0.06	1.992	1.398	0.522	0.012	0.06	0	0	0	0	0	0	2.64	0	0	0
43		17012	Edible salt, common salt, sodium chloride ≥ 99%		100	0.5	0	0.0005	0	0	0	0	195	0.5	0.11	0.09	0	0	0	5e-05	0	0	0	0	0	0	0	0	0	0	0	0	0.4975	0	0	0	0	0	0	0	0	0	0	0	0	0	0	0
43		17065	Spices, pepper, black and white pepper mix, ground		100	0.01	0.0369	0.00125	0.00106	0	0.00062	0.00683	0.0035	0.068	0.033	0.012	0.015	0.0014	0.0001	0.00011	0.0007	0	0	0	6e-06	1.8e-05	0.00018	0	0	0	0	0.0001	1e-05	0.000595	0.000265	0.000141	2.9e-05	0.000161	0.0038	2e-05	2e-05	2e-05	0	0	0	0	0	0
43		6239	Parsley, leaves, raw		100	0.3	0.102	0.2541	0.012	0	0.0021	0.0234	0.027	3	0.87	0.126	0.183	0.0225	0.003	0.00048	1.86	0	0.0099	2.55	0.00036	0.00072	0.0081	0.00081	0	0.66	0.00144	0.36	0	0.00147	0.00036	0.00078	3e-05	0.0003	0.0003	0.0009	0.0006	0	0.0009	0	0	0	0.0204	0
44	Root vegetable soup (miso soup with lot of toppings)	6135	Japanese radishes, Daikon, root without skin, boiled	40	86	34.4	5.16	32.6112	0.172	0	0.0344	1.376	4.128	72.24	8.6	3.44	4.816	0.0688	0.0344	0.00344	0	0	0	0	0.00688	0.00344	0.1032	0.01376	0	11.352	0.02752	3.096	0	0.01376	0.00344	0	0.00688	0.00344	0	0.4472	0.344	0	0.0344	0	0	0	0.5848	0
44		6085	Edible burdock, root, boiled	10	91	9.1	4.55	7.6349	0.1365	0	0.0182	1.2467	1.001	19.11	4.368	3.64	4.186	0.0637	0.0637	0.01456	0	0	0.0546	0	0.00273	0.00182	0.0364	0.00819	0	5.551	0.01729	0.091	0	0.01456	0.00273	0.00455	0	0.00637	0	0.0091	0.0364	0	0.0455	0	0	0	0.5551	0
44		8040	Mushrooms, "Shiitake", bed-log cultivation, fresh, boiled	10	110	11	2.42	10.065	0.275	0	0.044	0.561	0.11	22	0.11	1.21	7.15	0.033	0.088	0.0066	0	0.055	0	0	0.0088	0.0121	0.275	0.0132	0	1.54	0.0781	0	0	0.0275	0.0055	0.0011	0	0.0209	0.011	0.011	0	0	0	0	0	0.033	0.484	0
44		6215	Carrot, regular (European type), root without skin, boiled	10	87	8.7	2.436	7.83	0.0609	0	0.0087	0.7395	2.349	20.88	2.523	0.783	2.262	0.0174	0.0174	0.00435	63.51	0	0.0348	1.566	0.00522	0.00435	0.0609	0.0087	0	1.653	0.02175	0.348	0.0087	0.00435	0.00087	0	0	0.00348	0.0087	0.1218	0.1131	0	0.1827	0	0	0	0.2436	0
44		6350	Welsh onions, "Nebuka-negi" (large variety, blanching cultivation), leaves, boiled	5	100	5	1.4	4.57	0.065	0	0.005	0.34	0	7.5	1.4	0.5	1.1	0.015	0.015	0.0025	0.3	0	0.005	0.4	0.002	0.0015	0.025	0.0045	0	2.65	0.0085	0.5	0	0.001	0.0005	0	0	0.0005	0	0.065	0.06	0	0.02	0	0	0	0.125	0
44		17021	Soup stock, "Katsuo-bushi and kombu dashi" (stock of "Katsuo-bushi" and dried kombu) (cf. 10091 "Katsuo-bushi")	200	100	200	4	198.4	0.6	0	0	0.6	68	126	6	8	26	0	0	0	0	0	0	0	0.02	0.02	1.8	0.02	0.6	2	0.08	0	0.2	0	0	0	0	0	0	0	0	0	0	0	0	0	0	0
44		17045	Miso, rice-koji miso, light yellow type	18	100	18	32.76	8.172	2.25	0	1.08	3.942	882	68.4	18	13.5	30.6	0.72	0.198	0.0702	0	0	0.108	1.98	0.0054	0.018	0.702	0.0198	0.018	12.24	0	0	2.232	1.0224	0.1746	0.1998	0.1044	0.5436	0.126	1.638	0.126	0.054	0	0.018	0	0	0.882	0
45	Steamed sweet potato	2007	Sweet potato, tuberous root, without skin, steamed	100	98	98	128.38	64.288	1.176	0	0.196	31.262	10.78	470.4	35.28	23.52	46.06	0.588	0.196	0.1666	1.96	0	1.47	0	0.1078	0.0392	1.078	0.2646	0	49	0.882	28.42	0	0.049	0.0294	0	0	0.0196	17.15	0.49	0.392	0	2.548	9.016	0	0	2.254	0
45		17012	Edible salt, common salt, sodium chloride ≥ 99%	0.3	100	0.3	0	0.0003	0	0	0	0	117	0.3	0.066	0.054	0	0	0	3e-05	0	0	0	0	0	0	0	0	0	0	0	0	0.2985	0	0	0	0	0	0	0	0	0	0	0	0	0	0	0
46	Simmered potato with sweet and salty sauce	2019	Potatoes, tuber, boiled	100	97	97	68.87	78.182	1.649	0	0.097	16.393	0.97	329.8	3.88	15.52	31.04	0.582	0.194	0.097	0	0	0.097	0	0.0679	0.0291	1.261	0.1746	0	17.46	0.3977	17.46	0	0.0388	0.0097	0	0.0097	0.0194	13.483	0.194	0.194	0	0.194	0	0	0	1.552	3.007
46		6155	Onions, bulb, boiled	15	89	13.35	4.005	12.2152	0.1068	0	0.01335	0.97455	0.4005	14.685	2.403	0.9345	3.3375	0.0267	0.01335	0.006675	0	0	0	0	0.004005	0.001335	0.0267	0.014685	0	1.4685	0.020025	0.6675	0	0.00534	0.001335	0	0	0.00267	0.0534	0.25365	0.2403	0	0.0801	0	0	0	0.22695	0
46		6215	Carrot, regular (European type), root without skin, boiled	15	87	13.05	3.654	11.745	0.09135	0	0.01305	1.10925	3.5235	31.32	3.7845	1.1745	3.393	0.0261	0.0261	0.006525	95.265	0	0.0522	2.349	0.00783	0.006525	0.09135	0.01305	0	2.4795	0.032625	0.522	0.01305	0.006525	0.001305	0	0	0.00522	0.01305	0.1827	0.16965	0	0.27405	0	0	0	0.3654	0
46		17021	Soup stock, "Katsuo-bushi and kombu dashi" (stock of "Katsuo-bushi" and dried kombu) (cf. 10091 "Katsuo-bushi")	66.667	100	66.667	1.33334	66.1337	0.200001	0	0	0.200001	22.6668	42.0002	2.00001	2.66668	8.66671	0	0	0	0	0	0	0	0.0066667	0.0066667	0.600003	0.0066667	0.200001	0.66667	0.0266668	0	0.066667	0	0	0	0	0	0	0	0	0	0	0	0	0	0	0
46		17007	Soy sauce, "Koikuchi-shoyu" (common soy sauce)	9	100	9	6.84	6.039	0.693	0	0	0.711	513	35.1	2.61	5.85	14.4	0.153	0.081	0.0009	0	0	0	0	0.0045	0.0153	0.144	0.0153	0.009	2.97	0.0432	0	1.305	0	0	0	0	0	0	0.09	0	0.036	0.009	0	0	0	0	0
46		16025	Compound alcoholic beverage, "Mirin" (sweet liquor made from rice, rice koji and Shochu or distilled alcohol), regular	9	100	9	21.69	4.23	0.027	0	0	3.888	0.27	0.63	0.18	0.18	0.63	0	0	0.0045	0	0	0	0	0	0	0	0.0009	0	0	0	0	0	0	0	0	0	0	0	2.16	0	0	0	0.234	0	0	0	0
46		6011	Kidney beans, "Sayaingen", immature pods, boiled	7	94	6.58	1.5792	6.03386	0.11844	0	0.01316	0.3619	0.0658	17.766	3.4874	1.4476	2.8294	0.04606	0.01974	0.003948	3.1584	0	0.01316	3.3558	0.003948	0.00658	0.05264	0.004606	0	3.4874	0.010528	0.3948	0	0.010528	0.00329	0.000658	0.003948	0.002632	0.02632	0.0329	0.0658	0	0.01974	0	0	0	0.17108	0.25662
47	Simmered satoimo (Japanese taro)	2011	Taro, "Satoimo", corm, boiled	100	95	95	49.4	79.8	1.425	0	0.095	12.73	0.95	532	13.3	16.15	44.65	0.38	0.285	0.1235	0	0	0.475	0	0.057	0.019	1.33	0.133	0	26.6	0.399	4.75	0	0.0475	0.0095	0	0	0.0285	8.455	0.19	0.285	0	0.76	0	0	0	2.28	0
47		8040	Mushrooms, "Shiitake", bed-log cultivation, fresh, boiled	10	110	11	2.42	10.065	0.275	0	0.044	0.561	0.11	22	0.11	1.21	7.15	0.033	0.088	0.0066	0	0.055	0	0	0.0088	0.0121	0.275	0.0132	0	1.54	0.0781	0	0	0.0275	0.0055	0.0011	0	0.0209	0.011	0.011	0	0	0	0	0	0.033	0.484	0
47		6215	Carrot, regular (European type), root without skin, boiled	10	87	8.7	2.436	7.83	0.0609	0	0.0087	0.7395	2.349	20.88	2.523	0.783	2.262	0.0174	0.0174	0.00435	63.51	0	0.0348	1.566	0.00522	0.00435	0.0609	0.0087	0	1.653	0.02175	0.348	0.0087	0.00435	0.00087	0	0	0.00348	0.0087	0.1218	0.1131	0	0.1827	0	0	0	0.2436	0
47		6011	Kidney beans, "Sayaingen", immature pods, boiled	6	94	5.64	1.3536	5.17188	0.10152	0	0.01128	0.3102	0.0564	15.228	2.9892	1.2408	2.4252	0.03948	0.01692	0.003384	2.7072	0	0.01128	2.8764	0.003384	0.00564	0.04512	0.003948	0	2.9892	0.009024	0.3384	0	0.009024	0.00282	0.000564	0.003384	0.002256	0.02256	0.0282	0.0564	0	0.01692	0	0	0	0.14664	0.21996
47		17021	Soup stock, "Katsuo-bushi and kombu dashi" (stock of "Katsuo-bushi" and dried kombu) (cf. 10091 "Katsuo-bushi")	189	100	71	1.42	70.432	0.213	0	0	0.213	24.14	44.73	2.13	2.84	9.23	0	0	0	0	0	0	0	0.0071	0.0071	0.639	0.0071	0.213	0.71	0.0284	0	0.071	0	0	0	0	0	0	0	0	0	0	0	0	0	0	0	Soup stock is 150 % of the weight of the vegetables = 126 g x 1.5 = 189 g Absorption rate: 38 %, 189 g × 0.38 = 71.0 g Rounded down to the first decimal place.
47		17012	Edible salt, common salt, sodium chloride ≥ 99%	0.945	100	0.3	0	0.0003	0	0	0	0	117	0.3	0.066	0.054	0	0	0	3e-05	0	0	0	0	0	0	0	0	0	0	0	0	0.2985	0	0	0	0	0	0	0	0	0	0	0	0	0	0	0	(Salt + soy sauce): Salt is 1.0 % of the weight of the vegetables. Absorption rate: 38% 0.945 g × 0.38 = 0.3 g Rounded down to the second decimal place.
47		17007	Soy sauce, "Koikuchi-shoyu" (common soy sauce)	2.205	100	0.8	0.608	0.5368	0.0616	0	0	0.0632	45.6	3.12	0.232	0.52	1.28	0.0136	0.0072	8e-05	0	0	0	0	0.0004	0.00136	0.0128	0.00136	0.0008	0.264	0.00384	0	0.116	0	0	0	0	0	0	0.008	0	0.0032	0.0008	0	0	0	0	0	Absorption rate: 38% 2.205 g × 0.38 = 0.8 g Rounded down to the second decimal place.
47		3003	Sugars, soft sugars, white	3.78	100	1.4	5.474	0.0098	0	0	0	1.3902	0.014	0.028	0.014	0	0	0	0	0.00014	0	0	0	0	0	0	0	0	0	0	0	0	0	0	0	0	0	0	0	0.0098	0.0098	0	1.3706	0	0	0	0	0	Absorption rate: 38% 3.78 g × 0.38 = 1.4g Rounded down to the second decimal place.
47		16025	Compound alcoholic beverage, "Mirin" (sweet liquor made from rice, rice koji and Shochu or distilled alcohol), regular	7.56	100	2.8	6.748	1.316	0.0084	0	0	1.2096	0.084	0.196	0.056	0.056	0.196	0	0	0.0014	0	0	0	0	0	0	0	0.00028	0	0	0	0	0	0	0	0	0	0	0	0.672	0	0	0	0.0728	0	0	0	0	Absorption rate: 38% 7.56 g × 0.38 = 2.8 g Rounded down to the second decimal place.
48	Potato salad	2019	Potatoes, tuber, boiled	50	97	48.5	34.435	39.091	0.8245	0	0.0485	8.1965	0.485	164.9	1.94	7.76	15.52	0.291	0.097	0.0485	0	0	0.0485	0	0.03395	0.01455	0.6305	0.0873	0	8.73	0.19885	8.73	0	0.0194	0.00485	0	0.00485	0.0097	6.7415	0.097	0.097	0	0.097	0	0	0	0.776	1.5035
48		17012	Edible salt, common salt, sodium chloride ≥ 99%		100	0.15	0	0.00015	0	0	0	0	58.5	0.15	0.033	0.027	0	0	0	1.5e-05	0	0	0	0	0	0	0	0	0	0	0	0	0.14925	0	0	0	0	0	0	0	0	0	0	0	0	0	0	0	Boling salt: absorption rate: 0.3 %, 50 × 0.003 = 0.15 g
48		6065	Cucumber, fruit, raw	20	100	20	2.6	19.08	0.2	0	0.02	0.6	0.2	40	5.2	3	7.2	0.06	0.04	0.022	5.6	0	0.06	6.8	0.006	0.006	0.08	0.01	0	5	0.066	2.8	0	0.004	0.002	0	0.002	0	0	0.18	0.2	0	0.02	0	0	0	0.22	0
48		17012	Edible salt, common salt, sodium chloride ≥ 99%		100	0.1	0	0.0001	0	0	0	0	39	0.1	0.022	0.018	0	0	0	1e-05	0	0	0	0	0	0	0	0	0	0	0	0	0.0995	0	0	0	0	0	0	0	0	0	0	0	0	0	0	0	Absorption rate: 0.5 %, 20 × 0.005 = 0.1 g
48		6215	Carrot, regular (European type), root without skin, boiled	10	87	8.7	2.436	7.83	0.0609	0	0.0087	0.7395	2.349	20.88	2.523	0.783	2.262	0.0174	0.0174	0.00435	63.51	0	0.0348	1.566	0.00522	0.00435	0.0609	0.0087	0	1.653	0.02175	0.348	0.0087	0.00435	0.00087	0	0	0.00348	0.0087	0.1218	0.1131	0	0.1827	0	0	0	0.2436	0
48		14006	Vegetable oil, blend	4	100	4	35.44	0	0	0.08	4	0	0	0	0	0	0	0	0	0	0	0	0.52	6.8	0	0	0	0	0	0	0	0	0	3.7204	0.4388	1.644	0.2724	1.3652	0	0	0	0	0	0	0	0	0	0
48		17015	Vinegar, grain vinegar	5	100	5	1.25	4.665	0.005	0	0	0.12	0.3	0.2	0.1	0.05	0.1	0	0.005	0	0	0	0	0	0.0005	0.0005	0.005	0.0005	0.005	0	0	0	0	0	0	0	0	0	0	0	0	0	0	0	0	0	0	0
48		17043	Dressing, mayonnaise, egg yolk type	8	100	8	53.44	1.576	0.2	11.2	5.976	0.048	61.6	1.68	1.6	0.24	5.76	0.048	0.04	0.0016	4.32	0.048	0.88	11.2	0.0024	0.0056	0.04	0.004	0.032	0.24	0.0344	0	0.16	5.568	0.8296	2.2152	0.3936	2.1296	0.008	0.032	0	0	0	0	0	0	0	0
49	French fries	2065	Potatoes, french fries	100	71	71	108.63	46.292	1.917	0.71	3.976	18.034	0.71	411.8	4.26	20.59	55.38	1.136	0.284	0.0994	0.71	0	0.781	7.81	0.0639	0.0213	1.917	0.1562	0	18.46	0.3195	11.36	0	3.6281	0.284	2.2791	0.3408	0.7313	14.058	0.497	0.497	0	0.284	0	0	0	0	3.053
49		17012	Edible salt, common salt, sodium chloride ≥ 99%	0.6	100	0.6	0	0.0006	0	0	0	0	234	0.6	0.132	0.108	0	0	0	6e-05	0	0	0	0	0	0	0	0	0	0	0	0	0.597	0	0	0	0	0	0	0	0	0	0	0	0	0	0	0
49		6239	Parsley, leaves, raw	1	100	1	0.34	0.847	0.04	0	0.007	0.078	0.09	10	2.9	0.42	0.61	0.075	0.01	0.0016	6.2	0	0.033	8.5	0.0012	0.0024	0.027	0.0027	0	2.2	0.0048	1.2	0	0.0049	0.0012	0.0026	0.0001	0.001	0.001	0.003	0.002	0	0.003	0	0	0	0.068	0
50	Miso soup with potato and onion	2019	Potatoes, tuber, boiled	50	97	48.5	34.435	39.091	0.8245	0	0.0485	8.1965	0.485	164.9	1.94	7.76	15.52	0.291	0.097	0.0485	0	0	0.0485	0	0.03395	0.01455	0.6305	0.0873	0	8.73	0.19885	8.73	0	0.0194	0.00485	0	0.00485	0.0097	6.7415	0.097	0.097	0	0.097	0	0	0	0.776	1.5035
50		6155	Onions, bulb, boiled	20	89	17.8	5.34	16.287	0.1424	0	0.0178	1.2994	0.534	19.58	3.204	1.246	4.45	0.0356	0.0178	0.0089	0	0	0	0	0.00534	0.00178	0.0356	0.01958	0	1.958	0.0267	0.89	0	0.00712	0.00178	0	0	0.00356	0.0712	0.3382	0.3204	0	0.1068	0	0	0	0.3026	0
50		9058	Algae, "Wakame", cut and dried, boiled		1173	10	1.7	9.36	0.13	0	0.08	0.38	31	1.5	7.6	3.7	2.2	0.06	0.03	0.001	1.5	0	0	0	0	0	0.04	0	0.01	0.1	0	0	0.08	0.034	0.005	0.002	0.019	0.008	0	0	0	0	0	0	0	0	0	0.32
50		17021	Soup stock, "Katsuo-bushi and kombu dashi" (stock of "Katsuo-bushi" and dried kombu) (cf. 10091 "Katsuo-bushi")		100	150	3	148.8	0.45	0	0	0.45	51	94.5	4.5	6	19.5	0	0	0	0	0	0	0	0.015	0.015	1.35	0.015	0.45	1.5	0.06	0	0.15	0	0	0	0	0	0	0	0	0	0	0	0	0	0	0
50		17045	Miso, rice-koji miso, light yellow type		100	8	14.56	3.632	1	0	0.48	1.752	392	30.4	8	6	13.6	0.32	0.088	0.0312	0	0	0.048	0.88	0.0024	0.008	0.312	0.0088	0.008	5.44	0	0	0.992	0.4544	0.0776	0.0888	0.0464	0.2416	0.056	0.728	0.056	0.024	0	0.008	0	0	0.392	0
51	Simmered sweet pinto bean	4009	Kidney beans, mature seeds, "Uzura-mame" (beans cooked with sugar and salt)		100	20	42.8	8.28	1.34	0	0.26	9.92	22	46	8.2	5	20	0.46	0.12	0.028	0	0	0	0.6	0.006	0.002	0.34	0.008	0	4.6	0.028	0	0.06	0.114	0.022	0.012	0.05	0.03	2.32	0.08	0.06	0	5.76	0.42	0	0	1.18	0
51		29002	Water		100	24	0	24	0	0	0	0	0	0	0	0	0	0	0	0	0	0	0	0	0	0	0	0	0	0	0	0	0	0	0	0	0	0	0	0	0	0	0	0	0	0	0	0
51		3003	Sugars, soft sugars, white	24.375	100	18	70.38	0.126	0	0	0	17.874	0.18	0.36	0.18	0	0	0	0	0.0018	0	0	0	0	0	0	0	0	0	0	0	0	0	0	0	0	0	0	0	0.126	0.126	0	17.622	0	0	0	0	0	Absorption rate: 74 %, 24.4 g × 0.74 = 18.0 g. Rounded down to the second decimal place.
51		17008	Soy sauce, "Usukuchi-shoyu" (light color soy sauce)	0.5625	100	0.4	0.24	0.2788	0.0228	0	0	0.0232	25.2	1.28	0.096	0.2	0.52	0.0044	0.0024	4e-05	0	0	0	0	0.0002	0.00044	0.0048	0.00052	0.0004	0.124	0.00148	0	0.064	0	0	0	0	0	0.0004	0.0052	0.0024	0.0012	0.0012	0	0	0	0	0	Absorption rate: 74 %, 0.56 g × 0.74 = 0.4 g. Rounded down to the second decimal place.
52	Butter-fried mushrooms	8002	Mushrooms, winter mushrooms*, boiled ［*Syn. Enokitake, Enoki］	25	86	21.5	7.31	19.049	0.602	0	0.0215	1.677	0.43	58.05	0	2.365	23.65	0.215	0.129	0.0129	0	0.172	0	0	0.04085	0.02795	0.9245	0.01935	0	6.45	0.2064	0	0	0.01075	0.00215	0	0.00215	0.00645	0.043	0	0	0	0	0	0	0.1505	0.9675	0
52		8040	Mushrooms, "Shiitake", bed-log cultivation, fresh, boiled	25	110	27.5	6.05	25.1625	0.6875	0	0.11	1.4025	0.275	55	0.275	3.025	17.875	0.0825	0.22	0.0165	0	0.1375	0	0	0.022	0.03025	0.6875	0.033	0	3.85	0.19525	0	0	0.06875	0.01375	0.00275	0	0.05225	0.0275	0.0275	0	0	0	0	0	0.0825	1.21	0
52		8017	Mushrooms, beech mushrooms, boiled	25	88	22	4.84	20.042	0.594	0	0.044	1.144	0.44	61.6	0.44	1.98	19.8	0.088	0.132	0.011	0	0.198	0	0	0.0264	0.022	1.012	0.0132	0	5.28	0.2354	0	0	0.022	0.0044	0.0022	0	0.0154	0.022	0.044	0	0	0	0	0	0.22	0.902	0.924
52		14017	Butter, salted butter	6	100	9	63	1.458	0.054	18.9	7.29	0.018	67.5	2.52	1.35	0.18	1.35	0.009	0.009	0	46.8	0.054	0.135	1.53	0.0009	0.0027	0.009	0	0.009	0	0.0054	0	0.171	6.3504	4.5405	1.6173	0.0252	0.1674	0	0	0	0	0	0	0.045	0	0	0
52		17012	Edible salt, common salt, sodium chloride ≥ 99%	0.3	100	0.4	0	0.0004	0	0	0	0	156	0.4	0.088	0.072	0	0	0	4e-05	0	0	0	0	0	0	0	0	0	0	0	0	0.398	0	0	0	0	0	0	0	0	0	0	0	0	0	0	0
52		17064	Spices, pepper, white, ground	0.01	100	0.01	0.0369	0.00125	0.00106	0	0.00062	0.00683	0.0035	0.068	0.033	0.012	0.015	0.0014	0.0001	0.00011	0.0007	0	0	0	6e-06	1.8e-05	0.00018	0	0	0	0	0.0001	1e-05	0.000595	0.000265	0.000141	2.9e-05	0.000161	0.0038	2e-05	2e-05	2e-05	0	0	0	0	0	0
53	Seaweed and tuna salad	9029	Algae, "Tosaka-nori", red, salted products, desalted	15	100	15	2.85	13.815	0.225	1.35	0.015	0.765	40.5	5.55	10.5	4.65	1.65	0.18	0.03	0.003	0.15	0	0	2.55	0	0.006	0.045	0	0.015	0	0.012	0	0.105	0	0	0	0	0	0	0	0	0	0	0	0	0	0.6	0
53		9030	Algae, "Tosaka-nori", green, salted products, desalted	15	100	15	2.55	13.83	0.135	1.35	0.03	0.735	48	6	24	33	1.8	0.12	0.09	0.003	3.6	0	0	3.9	0	0.003	0.03	0	0	1.05	0.0075	0	0.12	0	0	0	0	0	0	0	0	0	0	0	0	0	0.615	0
53		6065	Cucumber, fruit, raw	20	100	20	2.6	19.08	0.2	0	0.02	0.6	0.2	40	5.2	3	7.2	0.06	0.04	0.022	5.6	0	0.06	6.8	0.006	0.006	0.08	0.01	0	5	0.066	2.8	0	0.004	0.002	0	0.002	0	0	0.18	0.2	0	0.02	0	0	0	0.22	0
53		9058	Algae, "Wakame", cut and dried, boiled		1173	20	3.4	18.72	0.26	0	0.16	0.76	62	3	15.2	7.4	4.4	0.12	0.06	0.002	3	0	0	0	0	0	0.08	0	0.02	0.2	0	0	0.16	0.068	0.01	0.004	0.038	0.016	0	0	0	0	0	0	0	0	0	0.64
53		6312	Lettuce, head lettuce, crisp type, soil culture, head, raw	25	100	25	2.75	23.975	0.15	0	0.025	0.7	0.5	50	4.75	2	5.5	0.075	0.05	0.01	5	0	0.075	7.25	0.0125	0.0075	0.075	0.0125	0	18.25	0.05	1.25	0	0.01	0.0025	0	0.0025	0.0025	0.025	0.175	0.2	0	0.025	0	0	0	0.275	0
53		10263	Fish, tuna, canned products, flaked light meat in oil	28	100	28	74.2	16.548	4.956	8.96	6.076	0.028	95.2	64.4	1.12	7	44.8	0.14	0.084	0.0112	2.24	0.56	0.784	12.32	0.0028	0.0084	3.36	0.0728	0.308	0.84	0.0252	0	0.252	5.712	0.9436	1.3608	0.392	3.0128	0	0	0	0	0	0	0	0	0	0
53		14006	Vegetable oil, blend	6	100	4.1	36.326	0	0	0.082	4.1	0	0	0	0	0	0	0	0	0	0	0	0.533	6.97	0	0	0	0	0	0	0	0	0	3.81341	0.44977	1.6851	0.27921	1.39933	0	0	0	0	0	0	0	0	0	0	Absorption rate: 69 %, 6 g × 0.69 = 4.1 g. Rounded down to the second decimal place.
53		17015	Vinegar, grain vinegar	7.5	100	4.5	1.125	4.1985	0.0045	0	0	0.108	0.27	0.18	0.09	0.045	0.09	0	0.0045	0	0	0	0	0	0.00045	0.00045	0.0045	0.00045	0.0045	0	0	0	0	0	0	0	0	0	0	0	0	0	0	0	0	0	0	0	Absorption rate: 60 %, 7.5 g × 0.6 = 4.5 g.
53		17007	Soy sauce, "Koikuchi-shoyu" (common soy sauce)	3	100	1.8	1.368	1.2078	0.1386	0	0	0.1422	102.6	7.02	0.522	1.17	2.88	0.0306	0.0162	0.00018	0	0	0	0	0.0009	0.00306	0.0288	0.00306	0.0018	0.594	0.00864	0	0.261	0	0	0	0	0	0	0.018	0	0.0072	0.0018	0	0	0	0	0	Absorption rate: 60 %, 3 g × 0.6 = 1.8 g.
53		17012	Edible salt, common salt, sodium chloride ≥ 99%	0.2	100	0.1	0	0.0001	0	0	0	0	39	0.1	0.022	0.018	0	0	0	1e-05	0	0	0	0	0	0	0	0	0	0	0	0	0.0995	0	0	0	0	0	0	0	0	0	0	0	0	0	0	0	Absorption rate: 60 %, 0.2 g × 0.6 = 0.1 g. Rounded down to the second decimal place.
53		17064	Spices, pepper, white, ground	0.01	100	0.01	0.0376	0.00123	0.00101	0	0.00064	0.00701	0.0004	0.006	0.024	0.008	0.014	0.00073	9e-05	0.0001	0	0	0	0	2e-06	1.2e-05	0.00012	0	0	0	0	0	0	0.000614	0.000273	0.000145	3e-05	0.000166	0.00381	2e-05	2e-05	2e-05	0	0	0	0	0	0
54	Simmered hijiki seaweed	9051	Algae, "Hijiki", boiled and dried, stainless steel pot process, rehydrated and boiled	10	990	99	10.89	93.555	0.693	0	0.297	3.366	51.48	158.4	95.04	36.63	1.98	0.297	0.099	0.0099	27.72	0	0.396	39.6	0	0	0.198	0	0	0.99	0	0	0.099	0.1584	0.0594	0.0396	0.0297	0.0297	0	0	0	0	0	0	0	0	3.663	0
54		6215	Carrot, regular (European type), root without skin, boiled	20	87	17.4	4.872	15.66	0.1218	0	0.0174	1.479	4.698	41.76	5.046	1.566	4.524	0.0348	0.0348	0.0087	127.02	0	0.0696	3.132	0.01044	0.0087	0.1218	0.0174	0	3.306	0.0435	0.696	0.0174	0.0087	0.00174	0	0	0.00696	0.0174	0.2436	0.2262	0	0.3654	0	0	0	0.4872	0
54		4086	Soybeans, tofu, "Abura-age" (fried thin slices of pressed tofu), blanched with boiling water, boiled	5	210	10.5	17.22	7.623	1.302	0	1.449	0.0315	0	1.26	14.7	6.195	18.9	0.168	0.147	0.00735	0	0	0.0525	2.73	0.00105	0.00105	0.336	0.00105	0	0.315	0.0021	0	0	1.26	0.1764	0.4557	0.0987	0.53025	0.0105	0	0	0	0	0	0	0	0.063	0
54		17021	Soup stock, "Katsuo-bushi and kombu dashi" (stock of "Katsuo-bushi" and dried kombu) (cf. 10091 "Katsuo-bushi")	50	100	48	0.96	47.616	0.144	0	0	0.144	16.32	30.24	1.44	1.92	6.24	0	0	0	0	0	0	0	0.0048	0.0048	0.432	0.0048	0.144	0.48	0.0192	0	0.048	0	0	0	0	0	0	0	0	0	0	0	0	0	0	0	Absorption rate: 96 %, 50 g × 0.96 = 48 g.
54		17007	Soy sauce, "Koikuchi-shoyu" (common soy sauce)	6	100	5.7	4.332	3.8247	0.4389	0	0	0.4503	324.9	22.23	1.653	3.705	9.12	0.0969	0.0513	0.00057	0	0	0	0	0.00285	0.00969	0.0912	0.00969	0.0057	1.881	0.02736	0	0.8265	0	0	0	0	0	0	0.057	0	0.0228	0.0057	0	0	0	0	0	Absorption rate: 96 %, 6 g × 0.96 = 5.7 g.
54		3003	Sugars, soft sugars, white	3	100	2.8	10.948	0.0196	0	0	0	2.7804	0.028	0.056	0.028	0	0	0	0	0.00028	0	0	0	0	0	0	0	0	0	0	0	0	0	0	0	0	0	0	0	0.0196	0.0196	0	2.7412	0	0	0	0	0	Absorption rate: 96 %, 3 g × 0.96 = 2.8 g.
54		16001	Fermented alcoholic beverage, "Sake", regular	5	100	4.8	5.136	3.9552	0.0192	0	0	0.2352	0.096	0.24	0.144	0.048	0.336	0	0.0048	0	0	0	0	0	0	0	0	0.00336	0	0	0	0	0	0	0	0	0	0	0	0.12	0	0	0	0	0	0	0	0	Absorption rate: 96 %, 5 g × 0.96 = 4.8 g.
55	Yakitori chicken thigh skewer with tare sauce (two skewers)	11222	Chicken, broiler, thigh, meat with skin, roasted	75	61	45.75	100.65	26.718	12.0323	59.475	6.35925	0	42.09	178.425	2.745	13.2675	105.225	0.41175	1.14375	0.022875	11.4375	0.183	0.0915	15.555	0.06405	0.1098	5.9475	0.1281	0.22875	3.66	0.549	0.915	0.0915	5.5632	1.83915	2.93258	0.0366	0.754875	0	0	0	0	0	0	0	0	0	0	As it is grilled on a skewer, there is no need to apply oil.
55		17007	Soy sauce, "Koikuchi-shoyu" (common soy sauce)	5.2	100	3.1	2.356	2.0801	0.2387	0	0	0.2449	176.7	12.09	0.899	2.015	4.96	0.0527	0.0279	0.00031	0	0	0	0	0.00155	0.00527	0.0496	0.00527	0.0031	1.023	0.01488	0	0.4495	0	0	0	0	0	0	0.031	0	0.0124	0.0031	0	0	0	0	0	Absorption rate: 60 %, 5.2 g × 0.6 = 3.1 g. Rounded down to the second decimal place.
55		16025	Compound alcoholic beverage, "Mirin" (sweet liquor made from rice, rice koji and Shochu or distilled alcohol), regular	13.5	100	8.1	19.521	3.807	0.0243	0	0	3.4992	0.243	0.567	0.162	0.162	0.567	0	0	0.00405	0	0	0	0	0	0	0	0.00081	0	0	0	0	0	0	0	0	0	0	0	1.944	0	0	0	0.2106	0	0	0	0	Absorption rate: 60 %, 13.5 g × 0.6 = 8.1 g.
55		3003	Sugars, soft sugars, white	3	100	1.8	7.038	0.0126	0	0	0	1.7874	0.018	0.036	0.018	0	0	0	0	0.00018	0	0	0	0	0	0	0	0	0	0	0	0	0	0	0	0	0	0	0	0.0126	0.0126	0	1.7622	0	0	0	0	0	4 g × 0.75 ＝3 g. Absorption rate: 60 %, 3 g × 0.6 = 1.8 g.
56	Karaage (Japanese-style fried chicken)	11288	Chicken, broiler, breast, meat without skin, roasted	100	61	61	107.97	35.136	23.668	73.2	2.013	0.061	44.53	347.7	4.27	28.67	207.4	0.305	0.671	0.0244	8.54	0.061	0.305	17.69	0.0854	0.1098	16.47	0.4026	0.183	10.98	1.5738	2.44	0.122	1.6165	0.4758	0.7442	0.0488	0.3416	0	0	0	0	0	0	0	0	0	0
56		6366	Ginger, mature rhizome, raw, excluding paste	2.5	76	2.5	0.425	2.3775	0.01	0	0.0075	0.0875	0.075	7.5	0.05	0.475	0.6	0.005	0.005	0.001	0	0	0.0025	0	0.0005	0.00025	0.015	0.003	0	0.15	0.001	0.025	0	0	0	0	0	0	0	0	0	0	0	0	0	0	0.0075	0
56		17076	Spice, garlic, paste	1	100	1	1.7	0.521	0.047	0	0.005	0.37	18	4.4	0.22	0.22	1	0.007	0.005	0.0009	0	0	0	0	0.0011	0.0004	0.01	0	0	0	0	0	0.046	0.0024	0.0007	0.0002	0.0002	0.0014	0	0	0.001	0	0.011	0	0	0	0	0
56		17007	Soy sauce, "Koikuchi-shoyu" (common soy sauce)	6	100	4.2	3.192	2.8182	0.3234	0	0	0.3318	239.4	16.38	1.218	2.73	6.72	0.0714	0.0378	0.00042	0	0	0	0	0.0021	0.00714	0.0672	0.00714	0.0042	1.386	0.02016	0	0.609	0	0	0	0	0	0	0.042	0	0.0168	0.0042	0	0	0	0	0	Absorption rate: 70 %, 6 g × 0.7 = 4.2 g.
56		16001	Fermented alcoholic beverage, "Sake", regular	2.5	100	2.5	2.675	2.06	0.01	0	0	0.1225	0.05	0.125	0.075	0.025	0.175	0	0.0025	0	0	0	0	0	0	0	0	0.00175	0	0	0	0	0	0	0	0	0	0	0	0.0625	0	0	0	0	0	0	0	0
56		1015	Common wheat, soft flour, first grade		100	4	13.96	0.56	0.332	0	0.06	3.032	0	4.4	0.8	0.48	2.4	0.02	0.012	0.0032	0	0	0.012	0	0.0044	0.0012	0.096	0.0012	0	0.36	0.0212	0	0	0.0492	0.0136	0.0052	0.0016	0.0288	2.908	0	0	0	0.012	0.004	0	0	0.1	0
56		2034	Starch, potato starch	1	100	1	3.38	0.18	0.001	0	0.001	0.816	0.02	0.34	0.1	0.06	0.4	0.006	0	0.0003	0	0	0	0	0	0	0	0	0	0	0	0	0	0	0	0	0	0	0.816	0	0	0	0	0	0	0	0	0
56		14006	Vegetable oil, blend		100	1	8.86	0	0	0.02	1	0	0	0	0	0	0	0	0	0	0	0	0.13	1.7	0	0	0	0	0	0	0	0	0	0.9301	0.1097	0.411	0.0681	0.3413	0	0	0	0	0	0	0	0	0	0	(Frying oil) Absorption rate: 1 %, 100 g × 0.01 ＝1 g.
57	Pork cutlet (with sauce)	11125	Pork, large type breed, loin, lean and fat, boiled	103.8	77	80	239.2	40.8	19.12	61.6	19.28	0.24	20	144	4	15.2	112	0.32	1.76	0.048	2.4	0.08	0	2.4	0.432	0.128	8	0.256	0.48	0.8	0.536	0	0.08	17.928	7.92	7.784	0.112	2.112	0	0	0	0	0	0	0	0	0	0
57		17012	Edible salt, common salt, sodium chloride ≥ 99%	0.8	100	0.8	0	0.0008	0	0	0	0	312	0.8	0.176	0.144	0	0	0	8e-05	0	0	0	0	0	0	0	0	0	0	0	0	0.796	0	0	0	0	0	0	0	0	0	0	0	0	0	0	0
57		17064	Spices, pepper, white, ground	0.01	100	0.01	0.0376	0.00123	0.00101	0	0.00064	0.00701	0.0004	0.006	0.024	0.008	0.014	0.00073	9e-05	0.0001	0	0	0	0	2e-06	1.2e-05	0.00012	0	0	0	0	0	0	0.000614	0.000273	0.000145	3e-05	0.000166	0.00381	2e-05	2e-05	2e-05	0	0	0	0	0	0
57		1015	Common wheat, soft flour, first grade	3.3	100	3.3	11.517	0.462	0.2739	0	0.0495	2.5014	0	3.63	0.66	0.396	1.98	0.0165	0.0099	0.00264	0	0	0.0099	0	0.00363	0.00099	0.0792	0.00099	0	0.297	0.01749	0	0	0.04059	0.01122	0.00429	0.00132	0.02376	2.3991	0	0	0	0.0099	0.0033	0	0	0.0825	0
57		12005	Eggs, hen, whole, boiled	10.04	99.7	10	13.4	7.67	1.25	38	1.04	0.03	14	13	4.7	1.1	17	0.15	0.11	0.005	17	0.25	0.12	1.1	0.006	0.032	0.33	0.009	0.1	4.8	0.118	0	0.03	0.858	0.304	0.415	0.01	0.129	0	0.03	0	0	0	0	0	0	0	0
57		1079	Common wheat, bread crumbs, dry	7.2	100	7.2	25.128	0.8568	1.0728	0	0.2952	4.8528	41.04	11.52	1.8	2.592	8.64	0.0792	0.0648	0.01152	0	0	0.0288	0.072	0.01152	0.0036	0.324	0.0072	0	1.728	0.03312	0	0.1008	0.252	0.10656	0.08784	0.0036	0.054	4.3344	0	0.0072	0	0	0.1512	0	0.0072	0.252	0.468
57		14006	Vegetable oil, blend		100	11.2	99.232	0	0	0.224	11.2	0	0	0	0	0	0	0	0	0	0	0	1.456	19.04	0	0	0	0	0	0	0	0	0	10.4171	1.22864	4.6032	0.76272	3.82256	0	0	0	0	0	0	0	0	0	0	(Frying oil) Absorption rate: 14 %, 80 g × 0.14＝11.2 g.
57		17002	Japanese Worcester sauce, semi-thick type	10	100	10	12.9	6.09	0.08	0	0.01	3.09	230	21	6.1	2.3	1.6	0.17	0.01	0.018	0.7	0	0.05	0.2	0.002	0.004	0.04	0.004	0	0.1	0.018	0	0.58	0.002	0.001	0	0	0.001	0.11	1.1	0.95	0	0.48	0.02	0	0	0.1	0
58	Sauteed Vienna sausages	11307	Pork, sausage, Vienna, roasted	45	93	41.85	144.383	21.0087	5.4405	26.784	13.3083	1.0044	338.985	83.7	2.511	5.4405	92.07	0.2511	0.62775	0.02511	0.837	0.1674	0.20925	3.7665	0.15903	0.054405	2.6784	0.062775	0.2511	0.4185	0.297135	13.392	0.837	12.4629	4.89227	5.95944	0.10881	1.50242	0	0	0	0	0	0	0	0	0	0
58		14006	Vegetable oil, blend	4	100	4	35.44	0	0	0.08	4	0	0	0	0	0	0	0	0	0	0	0	0.52	6.8	0	0	0	0	0	0	0	0	0	3.7204	0.4388	1.644	0.2724	1.3652	0	0	0	0	0	0	0	0	0	0
59	Beef steak	11029	Beef, Japanese beef cattle, fillet, lean, raw	150	100	150	310.5	96.9	28.65	99	22.5	0.45	60	510	4.5	33	270	3.75	6.3	0.135	1.5	0	0.6	6	0.135	0.36	12.6	0.555	2.4	12	1.92	1.5	0.15	19.77	8.685	10.35	0.03	0.705	0	0	0	0	0	0	0	0	0	0
59		17012	Edible salt, common salt, sodium chloride ≥ 99%	0.6	100	0.6	0	0.0006	0	0	0	0	234	0.6	0.132	0.108	0	0	0	6e-05	0	0	0	0	0	0	0	0	0	0	0	0	0.597	0	0	0	0	0	0	0	0	0	0	0	0	0	0	0
59		17065	Spices, pepper, black and white pepper mix, ground	0.01	100	0.01	0.0369	0.00125	0.00106	0	0.00062	0.00683	0.0035	0.068	0.033	0.012	0.015	0.0014	0.0001	0.00011	0.0007	0	0	0	6e-06	1.8e-05	0.00018	0	0	0	0	0.0001	1e-05	0.000595	0.000265	0.000141	2.9e-05	0.000161	0.0038	2e-05	2e-05	2e-05	0	0	0	0	0	0
59		14006	Vegetable oil, blend	6	100	6	53.16	0	0	0.12	6	0	0	0	0	0	0	0	0	0	0	0	0.78	10.2	0	0	0	0	0	0	0	0	0	5.5806	0.6582	2.466	0.4086	2.0478	0	0	0	0	0	0	0	0	0	0
60	Sashimi (sliced raw fish)	10450	Fish, tuna, bluefin tuna, cultured, lean meat, raw	40	100	40	61.2	27.52	9.92	21.2	3.04	0.12	11.2	172	1.2	15.2	108	0.32	0.2	0.008	336	1.6	0.6	0	0.064	0.02	8	0.204	1	4	0.108	0.8	0.04	2.564	0.692	1.012	0.748	0.108	0	0	0	0	0	0	0	0	0	0
60		10345	Mollusks, Japanese common squid*, raw ［*Syn. short-finned squid］	20	100	20	15.2	16.04	3.58	50	0.16	0.02	42	60	2.2	9.2	50	0.02	0.3	0.058	2.6	0.06	0.42	0	0.014	0.01	1.3	0.042	0.98	1	0.068	0.2	0.1	0.066	0.022	0.006	0.036	0.002	0	0	0	0	0	0	0	0	0	0
60		17009	Soy sauce, "Tamari-shoyu" (full-bodied soy sauce)		100	1.2	1.332	0.6876	0.1416	0	0	0.1908	61.2	9.72	0.48	1.2	3.12	0.0324	0.012	0.00024	0	0	0	0	0.00084	0.00204	0.024	0.00264	0.0012	0.444	0.00708	0	0.156	0	0	0	0	0	0	0	0	0	0	0	0	0	0	0
61	Seared bonito	10087	Fish, skipjack tuna*, caught in autumn, raw ［*Syn. bonito, skipjack］	70	100	70	105	47.11	17.5	40.6	4.34	0.14	26.6	266	5.6	26.6	182	1.33	0.63	0.07	14	6.3	0.07	0	0.07	0.112	16.1	0.532	6.02	2.8	0.427	0	0.07	3.269	1.05	0.931	1.099	0.168	0	0	0	0	0	0	0	0	0	0
61		6365	Ginger, mature rhizome, raw, paste	20.8	24	5	2.9	4.08	0.035	0	0.04	0.8	0.2	19	1.95	1.35	1.2	0.04	0.01	0.0025	0.05	0	0.015	0	0.001	0.001	0.03	0.006	0	0.25	0.0035	0.05	0	0	0	0	0	0	0	0	0	0	0	0	0	0	0.37	0
61		6228	Welsh onions, "Konegi" (small variety), leaves, raw	10	100	10	2.6	9.13	0.2	0	0.03	0.54	0.1	32	10	1.7	3.6	0.1	0.03	0.003	19	0	0.13	12	0.008	0.014	0.11	0.013	0	12	0.02	4.4	0	0.013	0.004	0.001	0.004	0.004	0	0	0	0	0	0	0	0	0.25	0
61		17110	Seasoning sauce, ponzu vinegar with soy sauce	3	100	1.1	0.539	0.9031	0.0374	0	0.0011	0.0814	25.3	3.08	0.264	0.363	0.792	0.0077	0.0044	0.00022	0.011	0	0.0011	0	0.00055	0.00088	0.0132	0.00088	0	0.22	0.00407	0.264	0.0638	0	0	0	0	0	0	0	0	0	0	0	0	0	0.0022	0	Absorption rate: 39 %, 3 g × 0.39 = 1.1 g. Rounded down to the second decimal place.
61		17007	Soy sauce, "Koikuchi-shoyu" (common soy sauce)	6	100	2.3	1.748	1.5433	0.1771	0	0	0.1817	131.1	8.97	0.667	1.495	3.68	0.0391	0.0207	0.00023	0	0	0	0	0.00115	0.00391	0.0368	0.00391	0.0023	0.759	0.01104	0	0.3335	0	0	0	0	0	0	0.023	0	0.0092	0.0023	0	0	0	0	0	Absorption rate: 39 %, 6 g × 0.39 = 2.3 g. Rounded down to the second decimal place.
62	Dried fish (horse mackerel)	10007	Fish, horse mackerel, Japanese Jack mackerel＊, "Hirakiboshi" (salted and semi-dried split), baked ［*Syn. horse mackerel］	50	80	40	77.6	24	9.84	38.4	4.92	0.04	308	140	22.8	15.2	108	0.36	0.36	0.04	0	1.04	0.4	0	0.048	0.056	3.76	0.128	3.4	2.4	0.3	0	0.8	3.516	1.292	1.24	0.884	0.104	0	0	0	0	0	0	0	0	0	0
63	Salt-grilled salmon	10139	Fish, salmon and trout, chum salmon, "Shiozake" (salted salmon), raw	60	100	60	109.8	38.16	13.44	38.4	6.66	0.06	432	192	9.6	18	162	0.18	0.24	0.03	14.4	13.8	0.24	0	0.084	0.09	7.2	0.348	4.14	6.6	0.57	0.6	1.08	5.598	1.314	2.604	1.536	0.114	0	0	0	0	0	0	0	0	0	0
64	Salt-grilled pacific saury	10174	Fish, Pacific saury, with integument, baked	65	78	50.7	142.467	26.9724	11.8131	36.504	11.5596	0.1014	65.91	131.82	18.759	15.21	111.54	0.8619	0.4563	0.07605	5.577	6.591	0.507	0	0	0.1521	7.098	0.21294	8.112	8.619	0.47151	0	0.1521	9.60765	2.18517	4.57821	2.50965	0.24336	0	0	0	0	0	0	0	0	0	0
64		17012	Edible salt, common salt, sodium chloride ≥ 99%	0.5	100	0.5	0	0.0005	0	0	0	0	195	0.5	0.11	0.09	0	0	0	5e-05	0	0	0	0	0	0	0	0	0	0	0	0	0.4975	0	0	0	0	0	0	0	0	0	0	0	0	0	0	0
65	Yellowtail teriyaki	10242	Fish, yellowtail*, mature, baked ［*Syn. five-ray yellowtail］	70	82	57.4	149.24	29.7332	15.0388	51.086	11.7096	0.1722	22.96	252.56	3.444	16.072	97.58	1.3202	0.5166	0.0574	24.108	3.0996	1.2054	0	0.13776	0.22386	8.61	0.21812	2.1812	3.444	0.79212	1.148	0.0574	7.9499	2.79538	2.77242	2.14102	0.23534	0	0	0	0	0	0	0	0	0	0
65		17007	Soy sauce, "Koikuchi-shoyu" (common soy sauce)	6	100	4.8	3.648	3.2208	0.3696	0	0	0.3792	273.6	18.72	1.392	3.12	7.68	0.0816	0.0432	0.00048	0	0	0	0	0.0024	0.00816	0.0768	0.00816	0.0048	1.584	0.02304	0	0.696	0	0	0	0	0	0	0.048	0	0.0192	0.0048	0	0	0	0	0	Absorption rate: 81 %, 6 g × 0.81 = 4.8 g. Rounded down to the second decimal place.
65		16025	Compound alcoholic beverage, "Mirin" (sweet liquor made from rice, rice koji and Shochu or distilled alcohol), regular	6	100	4.8	11.568	2.256	0.0144	0	0	2.0736	0.144	0.336	0.096	0.096	0.336	0	0	0.0024	0	0	0	0	0	0	0	0.00048	0	0	0	0	0	0	0	0	0	0	0	1.152	0	0	0	0.1248	0	0	0	0	Absorption rate: 81 %, 6 g × 0.81 = 4.8 g. Rounded down to the second decimal place.
65		14006	Vegetable oil, blend	4	100	4	35.44	0	0	0.08	4	0	0	0	0	0	0	0	0	0	0	0	0.52	6.8	0	0	0	0	0	0	0	0	0	3.7204	0.4388	1.644	0.2724	1.3652	0	0	0	0	0	0	0	0	0	0
66	Meuniere salmon	10136	Fish, salmon and trout, chum salmon, baked	70	75	52.5	84	33.705	15.2775	44.625	2.6775	0.0525	43.05	231	9.975	18.375	162.75	0.315	0.3675	0.042	7.35	20.475	0.735	0	0.08925	0.1365	7.35	0.29925	3.15	12.6	0.87675	0.525	0.105	2.3205	0.53025	1.13925	0.588	0.04725	0	0	0	0	0	0	0	0	0	0
66		17012	Edible salt, common salt, sodium chloride ≥ 99%	0.4	100	0.4	0	0.0004	0	0	0	0	156	0.4	0.088	0.072	0	0	0	4e-05	0	0	0	0	0	0	0	0	0	0	0	0	0.398	0	0	0	0	0	0	0	0	0	0	0	0	0	0	0
66		17064	Spices, pepper, white, ground	0.01	100	0.01	0.0376	0.00123	0.00101	0	0.00064	0.00701	0.0004	0.006	0.024	0.008	0.014	0.00073	9e-05	0.0001	0	0	0	0	2e-06	1.2e-05	0.00012	0	0	0	0	0	0	0.000614	0.000273	0.000145	3e-05	0.000166	0.00381	2e-05	2e-05	2e-05	0	0	0	0	0	0
66		1015	Common wheat, soft flour, first grade	4.5	100	4.5	15.705	0.63	0.3735	0	0.0675	3.411	0	4.95	0.9	0.54	2.7	0.0225	0.0135	0.0036	0	0	0.0135	0	0.00495	0.00135	0.108	0.00135	0	0.405	0.02385	0	0	0.05535	0.0153	0.00585	0.0018	0.0324	3.2715	0	0	0	0.0135	0.0045	0	0	0.1125	0
66		14006	Vegetable oil, blend	3	100	3	26.58	0	0	0.06	3	0	0	0	0	0	0	0	0	0	0	0	0.39	5.1	0	0	0	0	0	0	0	0	0	2.7903	0.3291	1.233	0.2043	1.0239	0	0	0	0	0	0	0	0	0	0
66		14017	Butter, salted butter	3	100	3	21	0.486	0.018	6.3	2.43	0.006	22.5	0.84	0.45	0.06	0.45	0.003	0.003	0	15.6	0.018	0.045	0.51	0.0003	0.0009	0.003	0	0.003	0	0.0018	0	0.057	2.1168	1.5135	0.5391	0.0084	0.0558	0	0	0	0	0	0	0.015	0	0	0
67	Simmered fish (mackerel)	10155	Fish, mackerel, chub mackerel*, boiled ［*Syn. mackerel］	60	84	50.4	127.512	28.9296	11.3904	40.32	11.3904	0.1512	47.376	141.12	3.528	14.616	105.84	0.6552	0.5544	0.07056	15.624	2.1672	1.008	0	0.126	0.1512	7.56	0.24192	9.576	6.552	0.378	0	0.1008	8.33112	3.08448	3.33648	1.53216	0.3024	0	0	0	0	0	0	0	0	0	0
67		17007	Soy sauce, "Koikuchi-shoyu" (common soy sauce)	10	100	6	4.56	4.026	0.462	0	0	0.474	342	23.4	1.74	3.9	9.6	0.102	0.054	0.0006	0	0	0	0	0.003	0.0102	0.096	0.0102	0.006	1.98	0.0288	0	0.87	0	0	0	0	0	0	0.06	0	0.024	0.006	0	0	0	0	0	Absorption rate: 60 %, 10 g × 0.6 ＝6 g.
67		3003	Sugars, soft sugars, white	3.6	100	2.16	8.4456	0.01512	0	0	0	2.14488	0.0216	0.0432	0.0216	0	0	0	0	0.000216	0	0	0	0	0	0	0	0	0	0	0	0	0	0	0	0	0	0	0	0.01512	0.01512	0	2.11464	0	0	0	0	0	Absorption rate: 60 %, 3.6 g × 0.6 ＝2.16 g.
67		29002	Water	21	100	12.6	0	12.6	0	0	0	0	0	0	0	0	0	0	0	0	0	0	0	0	0	0	0	0	0	0	0	0	0	0	0	0	0	0	0	0	0	0	0	0	0	0	0	0	Absorption rate: 60 %, 21 g × 0.6 ＝12.6 g.
67		16001	Fermented alcoholic beverage, "Sake", regular	9	100	5.4	5.778	4.4496	0.0216	0	0	0.2646	0.108	0.27	0.162	0.054	0.378	0	0.0054	0	0	0	0	0	0	0	0	0.00378	0	0	0	0	0	0	0	0	0	0	0	0.135	0	0	0	0	0	0	0	0	Absorption rate: 60 %, 9 g × 0.6 ＝5.4 g.
67		6103	Ginger, mature rhizome, raw	5	100	5	1.4	4.57	0.045	0	0.015	0.33	0.3	13.5	0.6	1.35	1.25	0.025	0.005	0.003	0	0	0.005	0	0.0015	0.001	0.04	0.0065	0	0.4	0.0105	0.1	0	0.01	0.004	0.003	0.0005	0.0025	0.14	0.03	0.025	0	0.005	0	0	0	0.105	0
68	Fried cod	10206	Fish, cod, Pacific cod, baked	60	65	39	40.17	28.392	9.828	39	0.078	0.078	54.6	187.2	18.72	12.87	109.2	0.156	0.351	0.0195	3.51	0.273	0.507	0	0.0351	0.0468	2.184	0.0351	1.521	2.73	0.2067	0	0.156	0.078	0.0195	0.0156	0.039	0.0039	0	0	0	0	0	0	0	0	0	0
68		17012	Edible salt, common salt, sodium chloride ≥ 99%	0.2	100	0.2	0	0.0002	0	0	0	0	78	0.2	0.044	0.036	0	0	0	2e-05	0	0	0	0	0	0	0	0	0	0	0	0	0.199	0	0	0	0	0	0	0	0	0	0	0	0	0	0	0
68		17064	Spices, pepper, white, ground	0.01	100	0.01	0.0376	0.00123	0.00101	0	0.00064	0.00701	0.0004	0.006	0.024	0.008	0.014	0.00073	9e-05	0.0001	0	0	0	0	2e-06	1.2e-05	0.00012	0	0	0	0	0	0	0.000614	0.000273	0.000145	3e-05	0.000166	0.00381	2e-05	2e-05	2e-05	0	0	0	0	0	0
68		1015	Common wheat, soft flour, first grade	1.3	100	1.3	4.537	0.182	0.1079	0	0.0195	0.9854	0	1.43	0.26	0.156	0.78	0.0065	0.0039	0.00104	0	0	0.0039	0	0.00143	0.00039	0.0312	0.00039	0	0.117	0.00689	0	0	0.01599	0.00442	0.00169	0.00052	0.00936	0.9451	0	0	0	0.0039	0.0013	0	0	0.0325	0
68		12005	Eggs, hen, whole, boiled	4	99.7	3.988	5.34392	3.0588	0.4985	15.1544	0.414752	0.011964	5.5832	5.1844	1.87436	0.43868	6.7796	0.05982	0.043868	0.001994	6.7796	0.0997	0.047856	0.43868	0.0023928	0.0127616	0.131604	0.0035892	0.03988	1.91424	0.0470584	0	0.011964	0.34217	0.121235	0.165502	0.003988	0.0514452	0	0.011964	0	0	0	0	0	0	0	0
68		1079	Common wheat, bread crumbs, dry	2.9	100	2.947	10.285	0.350693	0.439103	0	0.120827	1.98628	16.7979	4.7152	0.73675	1.06092	3.5364	0.032417	0.026523	0.0047152	0	0	0.011788	0.02947	0.0047152	0.0014735	0.132615	0.002947	0	0.70728	0.0135562	0	0.041258	0.103145	0.0436156	0.0359534	0.0014735	0.0221025	1.77409	0	0.002947	0	0	0.061887	0	0.002947	0.103145	0.191555
68		14006	Vegetable oil, blend		100	6	53.16	0	0	0.12	6	0	0	0	0	0	0	0	0	0	0	0	0.78	10.2	0	0	0	0	0	0	0	0	0	5.5806	0.6582	2.466	0.4086	2.0478	0	0	0	0	0	0	0	0	0	0	(Frying oil) Absorption rate: 10 %, 60 g × 0.1 = 6.0 g.
69	Fried egg	12005	Eggs, hen, whole, boiled	50	99.7	49.85	66.799	38.235	6.23125	189.43	5.1844	0.14955	69.79	64.805	23.4295	5.4835	84.745	0.74775	0.54835	0.024925	84.745	1.24625	0.5982	5.4835	0.02991	0.15952	1.64505	0.044865	0.4985	23.928	0.58823	0	0.14955	4.27713	1.51544	2.06878	0.04985	0.643065	0	0.14955	0	0	0	0	0	0	0	0
69		17012	Edible salt, common salt, sodium chloride ≥ 99%	0.3	100	0.3	0	0.0003	0	0	0	0	117	0.3	0.066	0.054	0	0	0	3e-05	0	0	0	0	0	0	0	0	0	0	0	0	0.2985	0	0	0	0	0	0	0	0	0	0	0	0	0	0	0
69		14006	Vegetable oil, blend	2	100	2	17.72	0	0	0.04	2	0	0	0	0	0	0	0	0	0	0	0	0.26	3.4	0	0	0	0	0	0	0	0	0	1.8602	0.2194	0.822	0.1362	0.6826	0	0	0	0	0	0	0	0	0	0
70	Tamagoyaki (Japanese-style thick omelet)	12005	Eggs, hen, whole, boiled	75	99.7	74.775	100.199	57.3524	9.34688	284.145	7.7766	0.224325	104.685	97.2075	35.1442	8.22525	127.118	1.12163	0.822525	0.0373875	127.118	1.86938	0.8973	8.22525	0.044865	0.23928	2.46758	0.0672975	0.74775	35.892	0.882345	0	0.224325	6.4157	2.27316	3.10316	0.074775	0.964598	0	0.224325	0	0	0	0	0	0	0	0
70		17021	Soup stock, "Katsuo-bushi and kombu dashi" (stock of "Katsuo-bushi" and dried kombu) (cf. 10091 "Katsuo-bushi")	20	100	20	0.4	19.84	0.06	0	0	0.06	6.8	12.6	0.6	0.8	2.6	0	0	0	0	0	0	0	0.002	0.002	0.18	0.002	0.06	0.2	0.008	0	0.02	0	0	0	0	0	0	0	0	0	0	0	0	0	0	0
70		3003	Sugars, soft sugars, white	3	100	3	11.73	0.021	0	0	0	2.979	0.03	0.06	0.03	0	0	0	0	0.0003	0	0	0	0	0	0	0	0	0	0	0	0	0	0	0	0	0	0	0	0.021	0.021	0	2.937	0	0	0	0	0
70		17012	Edible salt, common salt, sodium chloride ≥ 99%	0.4	100	0.4	0	0.0004	0	0	0	0	156	0.4	0.088	0.072	0	0	0	4e-05	0	0	0	0	0	0	0	0	0	0	0	0	0.398	0	0	0	0	0	0	0	0	0	0	0	0	0	0	0
70		17007	Soy sauce, "Koikuchi-shoyu" (common soy sauce)	0.8	100	0.8	0.608	0.5368	0.0616	0	0	0.0632	45.6	3.12	0.232	0.52	1.28	0.0136	0.0072	8e-05	0	0	0	0	0.0004	0.00136	0.0128	0.00136	0.0008	0.264	0.00384	0	0.116	0	0	0	0	0	0	0.008	0	0.0032	0.0008	0	0	0	0	0
70		14006	Vegetable oil, blend	4	100	4	35.44	0	0	0.08	4	0	0	0	0	0	0	0	0	0	0	0	0.52	6.8	0	0	0	0	0	0	0	0	0	3.7204	0.4388	1.644	0.2724	1.3652	0	0	0	0	0	0	0	0	0	0
71	Scrambled eggs (omelet)	12005	Eggs, hen, whole, boiled	100	99.7	99.7	133.598	76.4699	12.4625	378.86	10.3688	0.2991	139.58	129.61	46.859	10.967	169.49	1.4955	1.0967	0.04985	169.49	2.4925	1.1964	10.967	0.05982	0.31904	3.2901	0.08973	0.997	47.856	1.17646	0	0.2991	8.55426	3.03088	4.13755	0.0997	1.28613	0	0.2991	0	0	0	0	0	0	0	0
71		13003	Liquid milk, whole milk		100	13	7.93	11.362	0.429	1.56	0.494	0.624	5.33	19.5	14.3	1.3	12.09	0.0026	0.052	0.0013	4.94	0.039	0.013	0.26	0.0052	0.0195	0.117	0.0039	0.039	0.65	0.0715	0.13	0.013	0.4316	0.3029	0.1131	0.0026	0.013	0	0	0	0	0	0	0.572	0	0	0
71		17012	Edible salt, common salt, sodium chloride ≥ 99%		100	0.5	0	0.0005	0	0	0	0	195	0.5	0.11	0.09	0	0	0	5e-05	0	0	0	0	0	0	0	0	0	0	0	0	0.4975	0	0	0	0	0	0	0	0	0	0	0	0	0	0	0
71		17064	Spices, pepper, white, ground	0.01	100	0.01	0.0376	0.00123	0.00101	0	0.00064	0.00701	0.0004	0.006	0.024	0.008	0.014	0.00073	9e-05	0.0001	0	0	0	0	2e-06	1.2e-05	0.00012	0	0	0	0	0	0	0.000614	0.000273	0.000145	3e-05	0.000166	0.00381	2e-05	2e-05	2e-05	0	0	0	0	0	0
71		14017	Butter, salted butter		100	10.9	76.3	1.7658	0.0654	22.89	8.829	0.0218	81.75	3.052	1.635	0.218	1.635	0.0109	0.0109	0	56.68	0.0654	0.1635	1.853	0.00109	0.00327	0.0109	0	0.0109	0	0.00654	0	0.2071	7.69104	5.49905	1.95873	0.03052	0.20274	0	0	0	0	0	0	0.0545	0	0	0
72	Japanese-style steamed egg custard	12005	Eggs, hen, whole, boiled	25	70	17.5	23.45	13.4225	2.1875	66.5	1.82	0.0525	24.5	22.75	8.225	1.925	29.75	0.2625	0.1925	0.00875	29.75	0.4375	0.21	1.925	0.0105	0.056	0.5775	0.01575	0.175	8.4	0.2065	0	0.0525	1.5015	0.532	0.72625	0.0175	0.22575	0	0.0525	0	0	0	0	0	0	0	0
72		17021	Soup stock, "Katsuo-bushi and kombu dashi" (stock of "Katsuo-bushi" and dried kombu) (cf. 10091 "Katsuo-bushi")	66	100	66	1.32	65.472	0.198	0	0	0.198	22.44	41.58	1.98	2.64	8.58	0	0	0	0	0	0	0	0.0066	0.0066	0.594	0.0066	0.198	0.66	0.0264	0	0.066	0	0	0	0	0	0	0	0	0	0	0	0	0	0	0
72		17012	Edible salt, common salt, sodium chloride ≥ 99%	0.4	100	0.4	0	0.0004	0	0	0	0	156	0.4	0.088	0.072	0	0	0	4e-05	0	0	0	0	0	0	0	0	0	0	0	0	0.398	0	0	0	0	0	0	0	0	0	0	0	0	0	0	0
72		17008	Soy sauce, "Usukuchi-shoyu" (light color soy sauce)	1.2	100	1.2	0.72	0.8364	0.0684	0	0	0.0696	75.6	3.84	0.288	0.6	1.56	0.0132	0.0072	0.00012	0	0	0	0	0.0006	0.00132	0.0144	0.00156	0.0012	0.372	0.00444	0	0.192	0	0	0	0	0	0.0012	0.0156	0.0072	0.0036	0.0036	0	0	0	0	0
72		11229	Chicken, broiler, tender, boiled	10	76	7.6	9.196	5.2592	2.2496	5.852	0.076	0	2.888	27.36	0.38	2.584	18.24	0.0228	0.0608	0.00228	0.304	0	0.0076	0.608	0.00684	0.00988	1.368	0.04788	0.0152	0.836	0.13072	0.152	0.0076	0.04332	0.0152	0.019	0.00076	0.0076	0	0	0	0	0	0	0	0	0	0
72		10379	Surimi products, "Mushi-kamaboko" (steamed kamaboko)	8	100	8	7.44	5.952	0.96	1.2	0.072	0.776	80	8.8	2	1.12	4.8	0.024	0.016	0.0024	0	0.16	0.016	0	0	0.0008	0.224	0.0008	0.024	0.4	0	0	0.2	0.036	0.0104	0.0072	0.0168	0.0008	0	0	0	0	0	0	0	0	0	0
72		10415	Crustacean, whiteleg shrimp, raw	15	100	15	12.3	11.79	2.94	24	0.09	0.105	21	40.5	10.2	5.55	33	0.21	0.18	0.0495	0	0	0.255	0	0.0045	0.006	1.02	0.021	0.18	5.7	0.0345	0.15	0.045	0.045	0.015	0.0075	0.012	0.0105	0	0	0	0	0	0	0	0	0	0
72		17012	Edible salt, common salt, sodium chloride ≥ 99%	0.1	100	0.1	0	0.0001	0	0	0	0	39	0.1	0.022	0.018	0	0	0	1e-05	0	0	0	0	0	0	0	0	0	0	0	0	0.0995	0	0	0	0	0	0	0	0	0	0	0	0	0	0	0
72		16001	Fermented alcoholic beverage, "Sake", regular	1.2	100	1.2	1.284	0.9888	0.0048	0	0	0.0588	0.024	0.06	0.036	0.012	0.084	0	0.0012	0	0	0	0	0	0	0	0	0.00084	0	0	0	0	0	0	0	0	0	0	0	0.03	0	0	0	0	0	0	0	0
72		8040	Mushrooms, "Shiitake", bed-log cultivation, fresh, boiled	7	110	7.7	1.694	7.0455	0.1925	0	0.0308	0.3927	0.077	15.4	0.077	0.847	5.005	0.0231	0.0616	0.00462	0	0.0385	0	0	0.00616	0.00847	0.1925	0.00924	0	1.078	0.05467	0	0	0.01925	0.00385	0.00077	0	0.01463	0.0077	0.0077	0	0	0	0	0	0.0231	0.3388	0
72		6275	Japanese hornwort, "Kiri-mitsuba" (branched in a dark place), leaves, boiled	1	81	0.81	0.0972	0.77112	0.00729	0	0.00081	0.02673	0.0324	2.349	0.1944	0.1053	0.2511	0.00162	0.00081	0.000405	0.5265	0	0.00729	0.6237	0.000162	0.000324	0.00324	8.1e-05	0	0.1134	0.001215	0.0081	0	0	0	0	0	0	0	0	0	0	0	0	0	0	0.02187	0
73	Chilled tofu	4033	Soybeans, tofu, "Kinugoshi-tofu" (silken tofu)	150	100	150	84	132.75	7.95	0	5.25	3	16.5	225	112.5	75	102	1.8	0.75	0.24	0	0	0.15	13.5	0.165	0.06	2.4	0.09	0	18	0.135	0	0	4.62	0.855	0.99	0.33	2.445	0.3	0	0	0	1.05	0	0	0	0.45	1.35
73		6227	Welsh onions, "Ha-negi" (large variety, green), leaves, raw	3	100	3	0.87	2.715	0.057	0	0.009	0.195	0.03	7.8	2.4	0.57	1.2	0.03	0.009	0.0015	3.6	0	0.027	3.3	0.0018	0.0033	0.027	0.0039	0	3	0.0069	0.96	0	0.0033	0.0009	0.0003	0.0012	0.0012	0	0	0	0	0	0	0	0	0.096	0
73		6365	Ginger, mature rhizome, raw, paste	4.16	24	1	0.58	0.816	0.007	0	0.008	0.16	0.04	3.8	0.39	0.27	0.24	0.008	0.002	0.0005	0.01	0	0.003	0	0.0002	0.0002	0.006	0.0012	0	0.05	0.0007	0.01	0	0	0	0	0	0	0	0	0	0	0	0	0	0	0.074	0
73		10092	Fish, skipjack tuna and frigate mackerel, processed products, "Kezuri-bushi" (shaved "Katsuo-bushi"), uncooked (cf. 10091"Katsuo-bushi")		100	0.2	0.654	0.0344	0.1514	0.38	0.0064	0.0008	0.96	1.62	0.092	0.182	1.36	0.018	0.005	0.00086	0.048	0.008	0.0022	0	0.00076	0.00114	0.108	0.00106	0.044	0.03	0.00194	0	0.0024	0.00372	0.00142	0.0007	0.00126	0.00032	0	0	0	0	0	0	0	0	0	0
73		17007	Soy sauce, "Koikuchi-shoyu" (common soy sauce)		100	4.5	3.42	3.0195	0.3465	0	0	0.3555	256.5	17.55	1.305	2.925	7.2	0.0765	0.0405	0.00045	0	0	0	0	0.00225	0.00765	0.072	0.00765	0.0045	1.485	0.0216	0	0.6525	0	0	0	0	0	0	0.045	0	0.018	0.0045	0	0	0	0	0
74	Natto	4046	Soybeans, natto, "Itohiki-natto" (fermented whole soybean)		100	50	92	29.75	8.25	0	5	6.05	0.5	345	45.5	50	110	1.65	0.95	0.3	0	0	0.25	435	0.065	0.15	2.3	0.12	0	65	1.815	1.5	0	4.65	0.725	1.105	0.335	2.49	0.15	0	0.05	0	0	0	0	0	3.35	4.75
74		17058	Spices, mustard, paste		100	1	3.14	0.317	0.059	0	0.145	0.401	29	1.9	0.6	0.83	1.2	0.021	0.01	0.0015	0.01	0	0	0	0.0022	0.0007	0.025	0	0	0	0	0	0.074	0.1384	0.008	0.0901	0.0152	0.0247	0	0	0	0	0	0	0	0	0	0
74		17007	Soy sauce, "Koikuchi-shoyu" (common soy sauce)		100	2	1.52	1.342	0.154	0	0	0.158	114	7.8	0.58	1.3	3.2	0.034	0.018	0.0002	0	0	0	0	0.001	0.0034	0.032	0.0034	0.002	0.66	0.0096	0	0.29	0	0	0	0	0	0	0.02	0	0.008	0.002	0	0	0	0	0
74		6226	Welsh onions, "Nebuka-negi" (large variety, blanching cultivation), leaves, raw		100	2	0.7	1.792	0.028	0.04	0.002	0.166	0	4	0.72	0.26	0.54	0.006	0.006	0.0008	0.14	0	0.004	0.16	0.001	0.0008	0.012	0.0024	0	1.44	0.0034	0.28	0	0.0006	0.0004	0	0	0.0002	0	0.032	0.03	0	0.01	0	0	0	0.05	0
74		10092	Fish, skipjack tuna and frigate mackerel, processed products, "Kezuri-bushi" (shaved "Katsuo-bushi"), uncooked (cf. 10091"Katsuo-bushi")		100	1	3.27	0.172	0.757	1.9	0.032	0.004	4.8	8.1	0.46	0.91	6.8	0.09	0.025	0.0043	0.24	0.04	0.011	0	0.0038	0.0057	0.54	0.0053	0.22	0.15	0.0097	0	0.012	0.0186	0.0071	0.0035	0.0063	0.0016	0	0	0	0	0	0	0	0	0	0
75	Mapo tofu	4032	Soybeans, tofu, "Momen-tofu" (regular tofu)	150	100	150	109.5	128.85	10.5	0	7.35	2.25	13.5	165	139.5	85.5	132	2.25	0.9	0.24	0	0	0.3	9	0.135	0.06	2.85	0.075	0	18	0.03	0	0	6.48	1.185	1.38	0.465	3.435	0.3	0	0	0	0.9	0	0	0	0.6	1.65
75		11280	Pork, ground meat, stir-fried	25	69	17.25	49.8525	8.88375	4.43325	16.215	3.70875	0.01725	13.8	75.9	1.2075	5.0025	29.325	0.276	0.63825	0.015525	1.725	0.069	0.08625	0.8625	0.16215	0.05175	2.2425	0.07245	0.15525	0.1725	0.277725	0.1725	0.0345	3.28785	1.3179	1.656	0.0138	0.30015	0	0	0	0	0	0	0	0	0	0
75		6350	Welsh onions, "Nebuka-negi" (large variety, blanching cultivation), leaves, boiled	15	100	15	4.2	13.71	0.195	0	0.015	1.02	0	22.5	4.2	1.5	3.3	0.045	0.045	0.0075	0.9	0	0.015	1.2	0.006	0.0045	0.075	0.0135	0	7.95	0.0255	1.5	0	0.003	0.0015	0	0	0.0015	0	0.195	0.18	0	0.06	0	0	0	0.375	0
75		6223	Garlic, bulb, raw	1	100	1	1.29	0.639	0.064	0	0.009	0.275	0.08	5.1	0.14	0.24	1.6	0.008	0.008	0.0016	0	0	0.005	0	0.0019	0.0007	0.018	0.0153	0	0.93	0.0055	0.12	0	0.0044	0.0013	0.0003	0.0003	0.0026	0	0	0.001	0	0.009	0	0	0	0.062	0
75		6365	Ginger, mature rhizome, raw, paste	5	24	1.2	0.696	0.9792	0.0084	0	0.0096	0.192	0.048	4.56	0.468	0.324	0.288	0.0096	0.0024	0.0006	0.012	0	0.0036	0	0.00024	0.00024	0.0072	0.00144	0	0.06	0.00084	0.012	0	0	0	0	0	0	0	0	0	0	0	0	0	0	0.0888	0
75		14006	Vegetable oil, blend	6	100	6	53.16	0	0	0.12	6	0	0	0	0	0	0	0	0	0	0	0	0.78	10.2	0	0	0	0	0	0	0	0	0	5.5806	0.6582	2.466	0.4086	2.0478	0	0	0	0	0	0	0	0	0	0
75		29002	Water	30	100	26.7	0	26.7	0	0	0	0	0	0	0	0	0	0	0	0	0	0	0	0	0	0	0	0	0	0	0	0	0	0	0	0	0	0	0	0	0	0	0	0	0	0	0	0	Absorption rate: 89 %, 30 g × 0.89 = 26.7 g.
75		17093	Stock powder, chicken, pork and vegetable	1	100	0.8	1.68	0.0096	0.1008	0.056	0.0128	0.2928	152	7.28	0.672	0.264	1.92	0.0048	0.004	0.0004	0.024	0	0.0072	0	0.00048	0.00448	0.068	0.00232	0.0024	1.36	0.01184	0	0.38	0.01112	0.0044	0.00536	8e-05	0.0012	0	0	0	0	0	0	0	0	0	0	Absorption rate: 89 %, 1 g × 0.89 = 0.8 g. Rounded down to the second decimal place.
75		17045	Miso, rice-koji miso, light yellow type	3	100	2.6	4.732	1.1804	0.325	0	0.156	0.5694	127.4	9.88	2.6	1.95	4.42	0.104	0.0286	0.01014	0	0	0.0156	0.286	0.00078	0.0026	0.1014	0.00286	0.0026	1.768	0	0	0.3224	0.14768	0.02522	0.02886	0.01508	0.07852	0.0182	0.2366	0.0182	0.0078	0	0.0026	0	0	0.1274	0	Absorption rate: 89 %, 3 g × 0.89 = 2.6 g. Rounded down to the second decimal place.
75		17007	Soy sauce, "Koikuchi-shoyu" (common soy sauce)	4	100	3.5	2.66	2.3485	0.2695	0	0	0.2765	199.5	13.65	1.015	2.275	5.6	0.0595	0.0315	0.00035	0	0	0	0	0.00175	0.00595	0.056	0.00595	0.0035	1.155	0.0168	0	0.5075	0	0	0	0	0	0	0.035	0	0.014	0.0035	0	0	0	0	0	Absorption rate: 89 %, 4 g × 0.89 = 3.5 g. Rounded down to the second decimal place.
75		3003	Sugars, soft sugars, white	1.5	100	1.3	5.083	0.0091	0	0	0	1.2909	0.013	0.026	0.013	0	0	0	0	0.00013	0	0	0	0	0	0	0	0	0	0	0	0	0	0	0	0	0	0	0	0.0091	0.0091	0	1.2727	0	0	0	0	0	Absorption rate: 89 %, 1.5 g × 0.89 = 1.3 g. Rounded down to the second decimal place.
75		17004	Hot seasoning, Doubanjiang	1	100	0.8	0.392	0.5576	0.016	0.024	0.0184	0.0632	56	1.6	0.256	0.336	0.392	0.0184	0.0024	0.00104	0.96	0	0.024	0.096	0.00032	0.00136	0.0104	0.0016	0	0.064	0.00192	0.024	0.1424	0.014	0.00272	0.00232	0.0008	0.00816	0	0	0	0	0	0	0	0	0.0344	0	Absorption rate: 89 %, 1 g × 0.89 = 0.8 g. Rounded down to the second decimal place.
75		2034	Starch, potato starch	1	100	0.8	2.704	0.144	0.0008	0	0.0008	0.6528	0.016	0.272	0.08	0.048	0.32	0.0048	0	0.00024	0	0	0	0	0	0	0	0	0	0	0	0	0	0	0	0	0	0	0.6528	0	0	0	0	0	0	0	0	0	Absorption rate: 80 %, 1 g × 0.89 = 0.8 g. Rounded down to the second decimal place.
76	Ginger fried pork (with broccoli, tomatoes, and lettuce)	11119	Pork, large type breed, Boston butt, lean and fat, raw	100	100	100	237	62.6	17.1	69	19.2	0.1	54	300	4	18	160	0.6	2.7	0.09	6	0.3	0.4	2	0.63	0.23	7	0.28	0.5	2	1.18	2	0.1	17.54	7.26	8.17	0.12	1.99	0	0	0	0	0	0	0	0	0	0
76		6103	Ginger, mature rhizome, raw		100	5	1.4	4.57	0.045	0	0.015	0.33	0.3	13.5	0.6	1.35	1.25	0.025	0.005	0.003	0	0	0.005	0	0.0015	0.001	0.04	0.0065	0	0.4	0.0105	0.1	0	0.01	0.004	0.003	0.0005	0.0025	0.14	0.03	0.025	0	0.005	0	0	0	0.105	0
76		17007	Soy sauce, "Koikuchi-shoyu" (common soy sauce)	6	100	3.9	2.964	2.6169	0.3003	0	0	0.3081	222.3	15.21	1.131	2.535	6.24	0.0663	0.0351	0.00039	0	0	0	0	0.00195	0.00663	0.0624	0.00663	0.0039	1.287	0.01872	0	0.5655	0	0	0	0	0	0	0.039	0	0.0156	0.0039	0	0	0	0	0	Absorption rate: 65 %, 6 g × 0.65 = 3.9 g.
76		16025	Compound alcoholic beverage, "Mirin" (sweet liquor made from rice, rice koji and Shochu or distilled alcohol), regular		100	2.6	6.266	1.222	0.0078	0	0	1.1232	0.078	0.182	0.052	0.052	0.182	0	0	0.0013	0	0	0	0	0	0	0	0.00026	0	0	0	0	0	0	0	0	0	0	0	0.624	0	0	0	0.0676	0	0	0	0	Absorption rate: 65 %, 4 g × 0.65 = 2.6 g.
76		14006	Vegetable oil, blend		100	3	26.58	0	0	0.06	3	0	0	0	0	0	0	0	0	0	0	0	0.39	5.1	0	0	0	0	0	0	0	0	0	2.7903	0.3291	1.233	0.2043	1.0239	0	0	0	0	0	0	0	0	0	0
76		6263	Broccoli, inflorescence, raw	30	100	30	11.1	25.86	1.62	0	0.18	1.98	2.1	138	15	8.7	33	0.39	0.24	0.03	22.5	0	0.9	63	0.051	0.069	0.6	0.09	0	66	0.426	42	0	0.072	0.021	0.018	0.024	0.009	0.03	0.12	0.27	0	0.15	0	0	0	1.53	0
76		6182	Tomatoes, fruit, raw	20	100	20	4	18.8	0.14	0	0.02	0.94	0.6	42	1.4	1.8	5.2	0.04	0.02	0.008	9	0	0.18	0.8	0.01	0.004	0.16	0.016	0	4.4	0.034	3	0	0.01	0.004	0.002	0	0.004	0.02	0.02	0.32	0	0	0	0	0	0.2	0
76		6314	Lettuce, green leaf lettuce, leaves, raw	10	100	10	1.6	9.4	0.14	0	0.01	0.33	0.6	49	5.8	1.5	4.1	0.1	0.05	0.006	20	0	0.13	16	0.01	0.01	0.06	0.01	0	11	0.024	2.1	0	0.007	0.001	0	0.004	0.002	0	0.04	0.05	0	0	0	0	0	0.19	0
77	Hamburger steak (with sauce and lettuce)	11272	Beef, ground meat, stir-fried	60	65	39	109.2	20.358	10.101	32.37	8.307	0.156	35.88	152.1	3.12	10.14	58.5	1.326	2.964	0.0351	2.34	0.039	0.273	3.51	0.0429	0.1014	4.29	0.1326	0.663	2.73	0.3978	0	0.078	7.0083	2.5779	4.2237	0.0351	0.1677	0	0	0	0	0	0	0	0	0	0
77		11280	Pork, ground meat, stir-fried	40	69	27.6	79.764	14.214	7.0932	25.944	5.934	0.0276	22.08	121.44	1.932	8.004	46.92	0.4416	1.0212	0.02484	2.76	0.1104	0.138	1.38	0.25944	0.0828	3.588	0.11592	0.2484	0.276	0.44436	0.276	0.0552	5.26056	2.10864	2.6496	0.02208	0.48024	0	0	0	0	0	0	0	0	0	0
77		6155	Onions, bulb, boiled	40	89	35.6	10.68	32.574	0.2848	0	0.0356	2.5988	1.068	39.16	6.408	2.492	8.9	0.0712	0.0356	0.0178	0	0	0	0	0.01068	0.00356	0.0712	0.03916	0	3.916	0.0534	1.78	0	0.01424	0.00356	0	0	0.00712	0.1424	0.6764	0.6408	0	0.2136	0	0	0	0.6052	0
77		1077	Common wheat, bread crumbs, fresh	3	100	3	8.31	1.05	0.33	0	0.153	1.428	10.5	3.3	0.75	0.87	2.91	0.033	0.021	0.0045	0	0	0.009	0	0.0033	0.0006	0.093	0.0015	0	1.2	0.0123	0	0.027	0.1317	0.0555	0.0459	0.0018	0.0285	1.248	0.048	0.072	0	0	0.042	0.006	0.003	0.09	0
77		12005	Eggs, hen, whole, boiled	14	99.7	13.958	18.7037	10.7058	1.74475	53.0404	1.45163	0.041874	19.5412	18.1454	6.56026	1.53538	23.7286	0.20937	0.153538	0.006979	23.7286	0.34895	0.167496	1.53538	0.0083748	0.0446656	0.460614	0.0125622	0.13958	6.69984	0.164704	0	0.041874	1.1976	0.424323	0.579257	0.013958	0.180058	0	0.041874	0	0	0	0	0	0	0	0
77		17012	Edible salt, common salt, sodium chloride ≥ 99%	0.6	100	0.6	0	0.0006	0	0	0	0	234	0.6	0.132	0.108	0	0	0	6e-05	0	0	0	0	0	0	0	0	0	0	0	0	0.597	0	0	0	0	0	0	0	0	0	0	0	0	0	0	0
77		17074	Spice, nutmeg, ground	0.1	100	0.1	0.52	0.0063	0.0057	0	0.0385	0.0475	0.015	0.43	0.16	0.18	0.21	0.0025	0.0013	0.0012	0.001	0	0	0	5e-05	0.0001	0.0015	0	0	0	0	0	0	0.02981	0.01131	0.01328	0.0001	0.00512	0	0	0	0	0	0	0	0	0	0
77		14006	Vegetable oil, blend	6	100	6	53.16	0	0	0.12	6	0	0	0	0	0	0	0	0	0	0	0	0.78	10.2	0	0	0	0	0	0	0	0	0	5.5806	0.6582	2.466	0.4086	2.0478	0	0	0	0	0	0	0	0	0	0
77		17036	Tomato products, ketchup	9	100	9	9.36	5.94	0.144	0	0.018	2.484	108	34.2	1.44	1.62	3.15	0.045	0.018	0.0081	3.87	0	0.18	0	0.0054	0.0036	0.153	0.0099	0	1.17	0.027	0.72	0.279	0.0081	0.0027	0.0009	0.0009	0.0036	0.099	0.999	0.846	0	0.225	0	0	0	0.153	0
77		17001	Japanese Worcester sauce, common type	9	100	9	10.53	5.517	0.09	0	0.009	2.439	297	17.1	5.31	2.16	0.99	0.144	0.009	0.009	0.36	0	0.018	0.09	0.0009	0.0018	0.027	0.0027	0	0.09	0.0135	0	0.765	0.0009	0.0009	0	0	0	0.018	0.936	0.765	0	0.414	0.018	0	0	0.045	0
77		6312	Lettuce, head lettuce, crisp type, soil culture, head, raw	10	100	10	1.1	9.59	0.06	0	0.01	0.28	0.2	20	1.9	0.8	2.2	0.03	0.02	0.004	2	0	0.03	2.9	0.005	0.003	0.03	0.005	0	7.3	0.02	0.5	0	0.004	0.001	0	0.001	0.001	0.01	0.07	0.08	0	0.01	0	0	0	0.11	0
78	Nikujyaga (Japanese-style meat and potato stew)	2019	Potatoes, tuber, boiled	100	97	97	68.87	78.182	1.649	0	0.097	16.393	0.97	329.8	3.88	15.52	31.04	0.582	0.194	0.097	0	0	0.097	0	0.0679	0.0291	1.261	0.1746	0	17.46	0.3977	17.46	0	0.0388	0.0097	0	0.0097	0.0194	13.483	0.194	0.194	0	0.194	0	0	0	1.552	3.007
78		11004	Beef, Japanese beef cattle, chuck, lean and fat, raw	50	100	50	129	29.4	8.85	36	11.15	0.15	23.5	140	2	9.5	75	0.45	2.45	0.035	0	0	0.2	3.5	0.04	0.105	3.65	0.16	0.75	3	0.5	0.5	0.05	9.855	3.56	5.965	0.015	0.32	0	0	0	0	0	0	0	0	0	0
78		2005	Konjac, noodles	40	100	40	2.8	38.6	0.08	0	0	1.2	4	4.8	30	1.6	4	0.2	0.04	0.008	0	0	0	0	0	0	0	0.004	0	0	0	0	0	0	0	0	0	0	0	0	0	0	0	0	0	0	1.16	0
78		6155	Onions, bulb, boiled	40	89	35.6	10.68	32.574	0.2848	0	0.0356	2.5988	1.068	39.16	6.408	2.492	8.9	0.0712	0.0356	0.0178	0	0	0	0	0.01068	0.00356	0.0712	0.03916	0	3.916	0.0534	1.78	0	0.01424	0.00356	0	0	0.00712	0.1424	0.6764	0.6408	0	0.2136	0	0	0	0.6052	0
78		6215	Carrot, regular (European type), root without skin, boiled	25	87	21.75	6.09	19.575	0.15225	0	0.02175	1.84875	5.8725	52.2	6.3075	1.9575	5.655	0.0435	0.0435	0.010875	158.775	0	0.087	3.915	0.01305	0.010875	0.15225	0.02175	0	4.1325	0.054375	0.87	0.02175	0.010875	0.002175	0	0	0.0087	0.02175	0.3045	0.28275	0	0.45675	0	0	0	0.609	0
78		6021	Peas, snow peas, immature pods, boiled	7	98	6.86	2.4696	6.11226	0.21952	0	0.01372	0.4802	0.0686	10.976	2.4696	1.5778	4.1846	0.05488	0.04116	0.006174	3.2928	0	0.04802	2.744	0.009604	0.00686	0.0686	0.004116	0	3.8416	0.032242	3.0184	0	0.01029	0.002744	0.001372	0.000686	0.005488	0.04802	0.15778	0.00686	0	0.05488	0	0	0	0.21266	0
78		14006	Vegetable oil, blend	4	100	4	35.44	0	0	0.08	4	0	0	0	0	0	0	0	0	0	0	0	0.52	6.8	0	0	0	0	0	0	0	0	0	3.7204	0.4388	1.644	0.2724	1.3652	0	0	0	0	0	0	0	0	0	0
78		17131	Soup stock, "Katsuo-bushi dashi" (stock of "Katsuo-bushi") (cf. 10091 "Katsuo-bushi")	67	100	67	1.34	66.598	0.335	0	0	0	14.07	21.44	0	2.01	12.06	0	0	0.0067	0	0	0	0	0	0.0067	0.938	0.0067	0.134	0	0	0	0.067	0	0	0	0	0	0	0	0	0	0	0	0	0	0	0
78		3003	Sugars, soft sugars, white	4.5	100	4.5	17.595	0.0315	0	0	0	4.4685	0.045	0.09	0.045	0	0	0	0	0.00045	0	0	0	0	0	0	0	0	0	0	0	0	0	0	0	0	0	0	0	0.0315	0.0315	0	4.4055	0	0	0	0	0
78		16001	Fermented alcoholic beverage, "Sake", regular	5	100	5	5.35	4.12	0.02	0	0	0.245	0.1	0.25	0.15	0.05	0.35	0	0.005	0	0	0	0	0	0	0	0	0.0035	0	0	0	0	0	0	0	0	0	0	0	0.125	0	0	0	0	0	0	0	0
78		17007	Soy sauce, "Koikuchi-shoyu" (common soy sauce)	9	100	9	6.84	6.039	0.693	0	0	0.711	513	35.1	2.61	5.85	14.4	0.153	0.081	0.0009	0	0	0	0	0.0045	0.0153	0.144	0.0153	0.009	2.97	0.0432	0	1.305	0	0	0	0	0	0	0.09	0	0.036	0.009	0	0	0	0	0
79	Japanese-style cream stew (chicken and vegetable)	11223	Chicken, broiler, thigh, meat with skin, boiled	75	70	52.5	113.4	33.0225	11.55	68.25	7.98	0	24.675	110.25	4.725	12.075	84	0.525	1.05	0.03675	24.675	0.105	0.105	24.675	0.03675	0.11025	4.935	0.1155	0.1575	3.675	0.5565	1.05	0.0525	7.12425	2.32575	3.801	0.04725	0.95025	0	0	0	0	0	0	0	0	0	0
79		2019	Potatoes, tuber, boiled	50	97	48.5	34.435	39.091	0.8245	0	0.0485	8.1965	0.485	164.9	1.94	7.76	15.52	0.291	0.097	0.0485	0	0	0.0485	0	0.03395	0.01455	0.6305	0.0873	0	8.73	0.19885	8.73	0	0.0194	0.00485	0	0.00485	0.0097	6.7415	0.097	0.097	0	0.097	0	0	0	0.776	1.5035
79		6155	Onions, bulb, boiled	50	89	44.5	13.35	40.7175	0.356	0	0.0445	3.2485	1.335	48.95	8.01	3.115	11.125	0.089	0.0445	0.02225	0	0	0	0	0.01335	0.00445	0.089	0.04895	0	4.895	0.06675	2.225	0	0.0178	0.00445	0	0	0.0089	0.178	0.8455	0.801	0	0.267	0	0	0	0.7565	0
79		6215	Carrot, regular (European type), root without skin, boiled	40	87	34.8	9.744	31.32	0.2436	0	0.0348	2.958	9.396	83.52	10.092	3.132	9.048	0.0696	0.0696	0.0174	254.04	0	0.1392	6.264	0.02088	0.0174	0.2436	0.0348	0	6.612	0.087	1.392	0.0348	0.0174	0.00348	0	0	0.01392	0.0348	0.4872	0.4524	0	0.7308	0	0	0	0.9744	0
79		6264	Broccoli, inflorescence, boiled	25	111	27.75	8.325	24.9473	1.08225	0	0.111	1.443	1.3875	58.275	11.3775	4.7175	20.535	0.24975	0.111	0.01665	19.1475	0	0.74925	52.725	0.01665	0.024975	0.30525	0.03885	0	33.3	0.20535	15.2625	0	0.052725	0.013875	0.013875	0.01665	0.008325	0	0.13875	0.19425	0	0	0	0	0	1.19325	0
79		8032	Mushrooms, button mushrooms, fresh, boiled	25	69	17.25	3.45	15.7838	0.6555	0	0.0345	0.63825	1.035	53.475	0.69	1.8975	17.0775	0.05175	0.1035	0.0621	0	0.08625	0	0	0.008625	0.0483	0.60375	0.0138	0	3.2775	0.246675	0	0	0.015525	0.00345	0	0	0.012075	0.01725	0	0.01725	0	0	0	0	0	0.56925	0
79		14006	Vegetable oil, blend	4	100	4	35.44	0	0	0.08	4	0	0	0	0	0	0	0	0	0	0	0	0.52	6.8	0	0	0	0	0	0	0	0	0	3.7204	0.4388	1.644	0.2724	1.3652	0	0	0	0	0	0	0	0	0	0
79		13003	Liquid milk, whole milk	105	100	105	64.05	91.77	3.465	12.6	3.99	5.04	43.05	157.5	115.5	10.5	97.65	0.021	0.42	0.0105	39.9	0.315	0.105	2.1	0.042	0.1575	0.945	0.0315	0.315	5.25	0.5775	1.05	0.105	3.486	2.4465	0.9135	0.021	0.105	0	0	0	0	0	0	4.62	0	0	0
79		1015	Common wheat, soft flour, first grade	3.1	100	3.1	10.819	0.434	0.2573	0	0.0465	2.3498	0	3.41	0.62	0.372	1.86	0.0155	0.0093	0.00248	0	0	0.0093	0	0.00341	0.00093	0.0744	0.00093	0	0.279	0.01643	0	0	0.03813	0.01054	0.00403	0.00124	0.02232	2.2537	0	0	0	0.0093	0.0031	0	0	0.0775	0
79		17026	Soup stock, beef and vegetable stock	50	100	50	3	48.9	0.65	0	0	0.15	90	55	2.5	3	18.5	0.05	0.05	0.005	0	0	0	0	0.01	0.025	0.55	0.03	0.1	1.5	0.125	0	0.25	0	0	0	0	0	0	0	0	0	0	0	0	0	0	0
79		17012	Edible salt, common salt, sodium chloride ≥ 99%	1	100	1	0	0.001	0	0	0	0	390	1	0.22	0.18	0	0	0	0.0001	0	0	0	0	0	0	0	0	0	0	0	0	0.995	0	0	0	0	0	0	0	0	0	0	0	0	0	0	0
80	Sukiyaki	11008	Beef, Japanese beef cattle, chuck roll, Lean and fat, raw	100	100	100	380	47.9	13.8	89	37.4	0.2	42	210	3	14	120	0.7	4.6	0.06	3	0	0.5	8	0.06	0.17	5.9	0.18	1.1	6	0.9	1	0.1	33.41	12.19	20.16	0.04	1.01	0	0	0	0	0	0	0	0	0	0
80		4038	Soybeans, tofu, "Yaki-tofu" (grilled tofu)	40	100	40	32.8	33.92	3.12	0	2.28	0.4	1.6	36	60	14.8	44	0.64	0.32	0.064	0	0	0.08	5.6	0.028	0.012	0.88	0.02	0	4.8	0.024	0	0	1.992	0.368	0.424	0.144	1.056	0.04	0	0	0	0.2	0	0	0	0.2	0
80		2005	Konjac, noodles	75	100	75	5.25	72.375	0.15	0	0	2.25	7.5	9	56.25	3	7.5	0.375	0.075	0.015	0	0	0	0	0	0	0	0.0075	0	0	0	0	0	0	0	0	0	0	0	0	0	0	0	0	0	0	2.175	0
80		6100	Garland chrysanthemum, leaves, boiled	30	79	23.7	5.925	21.5907	0.6399	0	0.1185	1.0665	9.954	63.99	28.44	5.688	10.428	0.2844	0.0474	0.02844	104.28	0	0.474	109.02	0.01185	0.01896	0.2844	0.01422	0	23.7	0.03081	1.185	0.0237	0.05214	0.00948	0.00237	0.02844	0.01185	0	0.0474	0.0474	0	0	0	0	0	0.8769	0
80		8040	Mushrooms, "Shiitake", bed-log cultivation, fresh, boiled	20	110	22	4.84	20.13	0.55	0	0.088	1.122	0.22	44	0.22	2.42	14.3	0.066	0.176	0.0132	0	0.11	0	0	0.0176	0.0242	0.55	0.0264	0	3.08	0.1562	0	0	0.055	0.011	0.0022	0	0.0418	0.022	0.022	0	0	0	0	0	0.066	0.968	0
80		6350	Welsh onions, "Nebuka-negi" (large variety, blanching cultivation), leaves, boiled	20	100	20	5.6	18.28	0.26	0	0.02	1.36	0	30	5.6	2	4.4	0.06	0.06	0.01	1.2	0	0.02	1.6	0.008	0.006	0.1	0.018	0	10.6	0.034	2	0	0.004	0.002	0	0	0.002	0	0.26	0.24	0	0.08	0	0	0	0.5	0
80		17007	Soy sauce, "Koikuchi-shoyu" (common soy sauce)	27	100	17.5	13.3	11.7425	1.3475	0	0	1.3825	997.5	68.25	5.075	11.375	28	0.2975	0.1575	0.00175	0	0	0	0	0.00875	0.02975	0.28	0.02975	0.0175	5.775	0.084	0	2.5375	0	0	0	0	0	0	0.175	0	0.07	0.0175	0	0	0	0	0	Absorption rate: 65 %, 27 g × 0.65 = 17.5 g. Rounded down to the second decimal place
80		16025	Compound alcoholic beverage, "Mirin" (sweet liquor made from rice, rice koji and Shochu or distilled alcohol), regular	27	100	17.5	42.175	8.225	0.0525	0	0	7.56	0.525	1.225	0.35	0.35	1.225	0	0	0.00875	0	0	0	0	0	0	0	0.00175	0	0	0	0	0	0	0	0	0	0	0	4.2	0	0	0	0.455	0	0	0	0	Absorption rate: 65 %, 27 g × 0.65 = 17.5 g. Rounded down to the second decimal place
80		3003	Sugars, soft sugars, white	4.5	100	2.925	11.4368	0.020475	0	0	0	2.90453	0.02925	0.0585	0.02925	0	0	0	0	0.0002925	0	0	0	0	0	0	0	0	0	0	0	0	0	0	0	0	0	0	0	0.020475	0.020475	0	2.86358	0	0	0	0	0
80		29002	Water	66.7		43	0	43	0	0	0	0	0	0	0	0	0	0	0	0	0	0	0	0	0	0	0	0	0	0	0	0	0	0	0	0	0	0	0	0	0	0	0	0	0	0	0	0
80		14015	Beef tallow	2	100	2	17.38	0	0.004	2	1.996	0	0.02	0.02	0	0	0.02	0.002	0	0	1.7	0	0.012	0.52	0	0	0	0	0	0	0	0	0	1.7934	0.821	0.9002	0.0034	0.0688	0	0	0	0	0	0	0	0	0	0
80		12004	Eggs, hen, whole, raw	50	100	50	71	37.5	6.1	185	5.1	0.2	70	65	23	5	85	0.75	0.55	0.025	105	1.9	0.65	6	0.03	0.185	1.6	0.045	0.55	24.5	0.58	0	0.2	4.435	1.56	2.16	0.055	0.66	0	0.15	0	0	0	0	0	0	0	0
81	Sweet and sour pork	11119	Pork, large type breed, Boston butt, lean and fat, raw	100	100	100	237	62.6	17.1	69	19.2	0.1	54	300	4	18	160	0.6	2.7	0.09	6	0.3	0.4	2	0.63	0.23	3.6	0.28	0.5	2	1.18	2	0.1	17.54	7.26	8.17	0.12	1.99	0	0	0	0	0	0	0	0	0	0
81		17007	Soy sauce, "Koikuchi-shoyu" (common soy sauce)	9.4	100	9.4	7.144	6.3074	0.7238	0	0	0.7426	535.8	36.66	2.726	6.11	15.04	0.1598	0.0846	0.00094	0	0	0	0	0.0047	0.01598	0.1222	0.01598	0.0094	3.102	0.04512	0	1.363	0	0	0	0	0	0	0.094	0	0.0376	0.0094	0	0	0	0	0	(Sweet and sour sauce) edible rate: 90 %, 6 g × 0.9 = 5.4 g. And, use for pork seasonig: 4 g. Total: 9.4 g.
81		16001	Fermented alcoholic beverage, "Sake", regular	2.5	100	2.5	2.675	2.06	0.01	0	0	0.1225	0.05	0.125	0.075	0.025	0.175	0	0.0025	0	0	0	0	0	0	0	0	0.00175	0	0	0	0	0	0	0	0	0	0	0	0.0625	0	0	0	0	0	0	0	0
81		2034	Starch, potato starch		100	11	37.18	1.98	0.011	0	0.011	8.976	0.22	3.74	1.1	0.66	4.4	0.066	0	0.0033	0	0	0	0	0	0	0	0	0	0	0	0	0	0	0	0	0	0	8.976	0	0	0	0	0	0	0	0	0
81		14006	Vegetable oil, blend		100	4	35.44	0	0	0.08	4	0	0	0	0	0	0	0	0	0	0	0	0.52	6.8	0	0	0	0	0	0	0	0	0	3.7204	0.4388	1.644	0.2724	1.3652	0	0	0	0	0	0	0	0	0	0
81		6155	Onions, bulb, boiled	50	89	44.5	13.35	40.7175	0.356	0	0.0445	3.2485	1.335	48.95	8.01	3.115	11.125	0.089	0.0445	0.02225	0	0	0	0	0.01335	0.00445	0.0445	0.04895	0	4.895	0.06675	2.225	0	0.0178	0.00445	0	0	0.0089	0.178	0.8455	0.801	0	0.267	0	0	0	0.7565	0
81		6215	Carrot, regular (European type), root without skin, boiled	25	87	21.75	6.09	19.575	0.15225	0	0.02175	1.84875	5.8725	52.2	6.3075	1.9575	5.655	0.0435	0.0435	0.010875	158.775	0	0.087	3.915	0.01305	0.010875	0.1305	0.02175	0	4.1325	0.054375	0.87	0.02175	0.010875	0.002175	0	0	0.0087	0.02175	0.3045	0.28275	0	0.45675	0	0	0	0.609	0
81		6150	Bamboo shoots, boiled	20	90	18	5.58	16.182	0.63	0	0.036	0.99	0.18	84.6	3.06	1.98	10.8	0.072	0.216	0.0234	0.18	0	0.18	0.36	0.0072	0.0162	0.108	0.0108	0	11.34	0.1134	1.44	0	0.0252	0.009	0	0.0018	0.0144	0.054	0.09	0.09	0	0.072	0	0	0	0.594	0
81		8040	Mushrooms, "Shiitake", bed-log cultivation, fresh, boiled	15	110	16.5	3.63	15.0975	0.4125	0	0.066	0.8415	0.165	33	0.165	1.815	10.725	0.0495	0.132	0.0099	0	0.0825	0	0	0.0132	0.01815	0.33	0.0198	0	2.31	0.11715	0	0	0.04125	0.00825	0.00165	0	0.03135	0.0165	0.0165	0	0	0	0	0	0.0495	0.726	0
81		6245	Sweet peppers, fruit, green, raw	8	100	8	1.6	7.472	0.072	0	0.016	0.408	0.08	15.2	0.88	0.88	1.76	0.032	0.016	0.0048	2.64	0	0.064	1.6	0.0024	0.0024	0.048	0.0152	0	2.08	0.024	6.08	0	0.0056	0.0016	0	0.0008	0.0024	0	0.096	0.08	0	0.008	0	0	0	0.184	0
81		14006	Vegetable oil, blend		100	6	53.16	0	0	0.12	6	0	0	0	0	0	0	0	0	0	0	0	0.78	10.2	0	0	0	0	0	0	0	0	0	5.5806	0.6582	2.466	0.4086	2.0478	0	0	0	0	0	0	0	0	0	0
81		17036	Tomato products, ketchup	24	100	21.6	22.464	14.256	0.3456	0	0.0432	5.9616	259.2	82.08	3.456	3.888	7.56	0.108	0.0432	0.01944	9.288	0	0.432	0	0.01296	0.00864	0.324	0.02376	0	2.808	0.0648	1.728	0.6696	0.01944	0.00648	0.00216	0.00216	0.00864	0.2376	2.3976	2.0304	0	0.54	0	0	0	0.3672	0	Absorption rate: 90 %, 24 g × 0.9 = 21.6 g.
81		3003	Sugars, soft sugars, white	3	100	2.7	10.557	0.0189	0	0	0	2.6811	0.027	0.054	0.027	0	0	0	0	0.00027	0	0	0	0	0	0	0	0	0	0	0	0	0	0	0	0	0	0	0	0.0189	0.0189	0	2.6433	0	0	0	0	0	Absorption rate: 90 %, 3 g × 0.9 = 2.7 g.
81		17022	Soup stock, "Shiitake dashi" (stock of dried Shiitake mushroom)	15	100	13.5	0.54	13.338	0.0135	0	0	0.1215	0.405	3.915	0.135	0.405	1.08	0.0135	0	0.00135	0	0	0	0	0	0.0027	0.081	0.0027	0	0.27	0.07695	0	0	0	0	0	0	0	0	0	0	0	0	0	0	0	0	0	Absorption rate: 90 %, 15 g × 0.9 = 13.5 g.
81		17016	Vinegar, rice vinegar	5	100	4.5	2.07	3.9555	0.009	0	0	0.333	0.54	0.72	0.09	0.27	0.675	0.0045	0.009	0	0	0	0	0	0.00045	0.00045	0.0135	0.0009	0.0045	0	0.0036	0	0	0	0	0	0	0	0	0	0	0	0	0	0	0	0	0	Absorption rate: 90 %, 5 g × 0.9 = 4.5 g.
81		2034	Starch, potato starch	1.5	100	1.3	4.394	0.234	0.0013	0	0.0013	1.0608	0.026	0.442	0.13	0.078	0.52	0.0078	0	0.00039	0	0	0	0	0	0	0	0	0	0	0	0	0	0	0	0	0	0	1.0608	0	0	0	0	0	0	0	0	0	Absorption rate: 90 %, 1.5 g × 0.9 = 1.3 g.
82	Cabbage rolls	6062	Cabbage, common, head, boiled	150	89	133.5	25.365	125.357	1.2015	0	0.267	6.141	4.005	122.82	53.4	12.015	26.7	0.267	0.1335	0.0267	6.675	0	0.1335	101.46	0.0267	0.01335	0.267	0.06675	0	64.08	0.14685	22.695	0	0.06675	0.0267	0.01335	0.01335	0.01335	0	1.4685	1.068	0	0.1335	0	0	0	2.67	0
82		11280	Pork, ground meat, stir-fried	40	69	27.6	79.764	14.214	7.0932	25.944	5.934	0.0276	22.08	121.44	1.932	8.004	46.92	0.4416	1.0212	0.02484	2.76	0.1104	0.138	1.38	0.25944	0.0828	3.588	0.11592	0.2484	0.276	0.44436	0.276	0.0552	5.26056	2.10864	2.6496	0.02208	0.48024	0	0	0	0	0	0	0	0	0	0
82		6155	Onions, bulb, boiled	50	89	44.5	13.35	40.7175	0.356	0	0.0445	3.2485	1.335	48.95	8.01	3.115	11.125	0.089	0.0445	0.02225	0	0	0	0	0.01335	0.00445	0.089	0.04895	0	4.895	0.06675	2.225	0	0.0178	0.00445	0	0	0.0089	0.178	0.8455	0.801	0	0.267	0	0	0	0.7565	0
82		11314	Pork, bacon, boiled	5	65	3.25	7.54	1.88175	0.702	2.665	0.51025	0.04225	9.1	1.4625	0.13	0.5525	3.9	0.0195	0.0715	0.001625	0.0325	0.00325	0.0195	0.3575	0.008125	0.002275	0.21775	0.004225	0.00975	0	0.008775	0.78	0.02275	0.4537	0.1768	0.223925	0.004875	0.0481	0	0	0	0	0	0	0	0	0	0
82		12005	Eggs, hen, whole, boiled	25	99.7	24.925	33.3995	19.1175	3.11563	94.715	2.5922	0.074775	34.895	32.4025	11.7148	2.74175	42.3725	0.373875	0.274175	0.0124625	42.3725	0.623125	0.2991	2.74175	0.014955	0.07976	0.822525	0.0224325	0.24925	11.964	0.294115	0	0.074775	2.13857	0.75772	1.03439	0.024925	0.321532	0	0.074775	0	0	0	0	0	0	0	0
82		1079	Common wheat, bread crumbs, dry	10	100	10	34.9	1.19	1.49	0	0.41	6.74	57	16	2.5	3.6	12	0.11	0.09	0.016	0	0	0.04	0.1	0.016	0.005	0.45	0.01	0	2.4	0.046	0	0.14	0.35	0.148	0.122	0.005	0.075	6.02	0	0.01	0	0	0.21	0	0.01	0.35	0.65
82		17012	Edible salt, common salt, sodium chloride ≥ 99%	2	100	2	0	0.002	0	0	0	0	780	2	0.44	0.36	0	0	0	0.0002	0	0	0	0	0	0	0	0	0	0	0	0	1.99	0	0	0	0	0	0	0	0	0	0	0	0	0	0	0
82		17065	Spices, pepper, black and white pepper mix, ground	0.01	100	0.01	0.0369	0.00125	0.00106	0	0.00062	0.00683	0.0035	0.068	0.033	0.012	0.015	0.0014	0.0001	0.00011	0.0007	0	0	0	6e-06	1.8e-05	0.00018	0	0	0	0	0.0001	1e-05	0.000595	0.000265	0.000141	2.9e-05	0.000161	0.0038	2e-05	2e-05	2e-05	0	0	0	0	0	0
82		6184	Tomatoes, canned products, whole, without salt	100	100	100	21	93.3	0.9	0	0.2	4.4	4	240	9	13	26	0.4	0.1	0.08	47	0	1.2	5	0.06	0.03	0.8	0.1	0	21	0.22	10	0	0.11	0.03	0.02	0.01	0.05	0	1.8	1.8	0	0	0	0	0	1.3	0
82		17036	Tomato products, ketchup	18	100	18	18.72	11.88	0.288	0	0.036	4.968	216	68.4	2.88	3.24	6.3	0.09	0.036	0.0162	7.74	0	0.36	0	0.0108	0.0072	0.306	0.0198	0	2.34	0.054	1.44	0.558	0.0162	0.0054	0.0018	0.0018	0.0072	0.198	1.998	1.692	0	0.45	0	0	0	0.306	0
82		17012	Edible salt, common salt, sodium chloride ≥ 99%	0.1	100	0.1	0	0.0001	0	0	0	0	39	0.1	0.022	0.018	0	0	0	1e-05	0	0	0	0	0	0	0	0	0	0	0	0	0.0995	0	0	0	0	0	0	0	0	0	0	0	0	0	0	0
82		17065	Spices, pepper, black and white pepper mix, ground	0.01	100	0.01	0.0369	0.00125	0.00106	0	0.00062	0.00683	0.0035	0.068	0.033	0.012	0.015	0.0014	0.0001	0.00011	0.0007	0	0	0	6e-06	1.8e-05	0.00018	0	0	0	0	0.0001	1e-05	0.000595	0.000265	0.000141	2.9e-05	0.000161	0.0038	2e-05	2e-05	2e-05	0	0	0	0	0	0
82		17027	Stock cubes, meat and vegetable	2	100	2	4.66	0.016	0.14	0	0.086	0.842	340	4	0.52	0.38	1.52	0.008	0.002	0.002	0	0	0.014	0.04	0.0006	0.0016	0.022	0.008	0.002	0.32	0.0056	0	0.864	0.0778	0.0424	0.0346	0	0.0006	0	0	0	0	0	0	0	0	0.006	0
82		29002	Water	125	100	125	0	125	0	0	0	0	0	0	0	0	0	0	0	0	0	0	0	0	0	0	0	0	0	0	0	0	0	0	0	0	0	0	0	0	0	0	0	0	0	0	0	0
83	Assorted tempura (with tempura sauce and grated daikon radish)	10109	Fish, Japanese whiting, raw	40	100	40	29.2	32.32	7.4	35.2	0.08	0	40	136	10.8	11.6	72	0.04	0.16	0.008	0.4	0.28	0.16	0	0.036	0.012	2.44	0.088	0.88	4.4	0.072	0.4	0.12	0.048	0.016	0.008	0.02	0.004	0	0	0	0	0	0	0	0	0	0
83		10346	Mollusks, Japanese common squid*, baked ［*Syn. short-finned squid］	20	76	15.2	16.416	10.9136	3.5872	53.2	0.152	0.0152	50.16	54.72	2.128	8.664	45.6	0.0304	0.2888	0.06232	3.344	0	0.38	0	0.01368	0.01064	1.3832	0.03952	0.8208	1.064	0.06688	0.152	0.1216	0.05776	0.01824	0.00608	0.03192	0.00152	0	0	0	0	0	0	0	0	0	0
83		10329	Crustacean, giant tiger prawn, cultured, raw	15	100	15	14.55	11.16	3.525	30	0.06	0	27	60	8.25	7.35	49.5	0.21	0.24	0.087	0.6	0	0.405	0	0.0165	0.0075	1.05	0.012	0.345	2.25	0.159	0.15	0.075	0.0285	0.009	0.006	0.009	0.0045	0	0	0	0	0	0	0	0	0	0
83		2046	Sweet potato, tuberous root, with skin, steamed	20	99	19.8	25.542	12.7116	0.1782	0	0.0396	6.6726	4.356	77.22	7.92	4.554	9.306	0.099	0.0396	0.02574	0.792	0	0.2772	0	0.0198	0.00396	0.1782	0.0396	0	10.692	0.11088	3.96	0.0198	0.01584	0.00594	0	0.00198	0.00792	2.871	0.1188	0.0792	0	0.6138	2.0394	0	0	0.7524	0
83		6215	Carrot, regular (European type), root without skin, boiled	20	87	17.4	4.872	15.66	0.1218	0	0.0174	1.479	4.698	41.76	5.046	1.566	4.524	0.0348	0.0348	0.0087	127.02	0	0.0696	3.132	0.01044	0.0087	0.1218	0.0174	0	3.306	0.0435	0.696	0.0174	0.0087	0.00174	0	0	0.00696	0.0174	0.2436	0.2262	0	0.3654	0	0	0	0.4872	0
83		8040	Mushrooms, "Shiitake", bed-log cultivation, fresh, boiled	15	110	16.5	3.63	15.0975	0.4125	0	0.066	0.8415	0.165	33	0.165	1.815	10.725	0.0495	0.132	0.0099	0	0.0825	0	0	0.0132	0.01815	0.4125	0.0198	0	2.31	0.11715	0	0	0.04125	0.00825	0.00165	0	0.03135	0.0165	0.0165	0	0	0	0	0	0.0495	0.726	0
83		6093	Sweet peppers, "Shishito", fruit, raw	10	100	10	2.4	9.14	0.19	0	0.03	0.57	0.1	34	1.1	2.1	3.4	0.05	0.03	0.01	4.4	0	0.13	5.1	0.007	0.007	0.18	0.039	0	3.3	0.035	5.7	0	0.011	0.003	0	0.002	0.005	0	0.06	0.05	0	0	0	0	0	0.36	0
83		1015	Common wheat, soft flour, first grade		100	23.1	80.619	3.234	1.9173	0	0.3465	17.5098	0	25.41	4.62	2.772	13.86	0.1155	0.0693	0.01848	0	0	0.0693	0	0.02541	0.00693	0.5544	0.00693	0	2.079	0.12243	0	0	0.28413	0.07854	0.03003	0.00924	0.16632	16.7937	0	0	0	0.0693	0.0231	0	0	0.5775	0
83		12005	Eggs, hen, whole, boiled	14	99.7	13.958	18.7037	10.7058	1.74475	53.0404	1.45163	0.041874	19.5412	18.1454	6.56026	1.53538	23.7286	0.20937	0.153538	0.006979	23.7286	0.34895	0.167496	1.53538	0.0083748	0.0446656	0.460614	0.0125622	0.13958	6.69984	0.164704	0	0.041874	1.1976	0.424323	0.579257	0.013958	0.180058	0	0.041874	0	0	0	0	0	0	0	0
83		14006	Vegetable oil, blend		100	24.5	217.07	0	0	0.49	24.5	0	0	0	0	0	0	0	0	0	0	0	3.185	41.65	0	0	0	0	0	0	0	0	0	22.7874	2.68765	10.0695	1.66845	8.36185	0	0	0	0	0	0	0	0	0	0	(Frying oil) Absorption rate: kisu: 18 %, 40 g x 0.18 = 7.2 g, squid: 18 %, 20 g x 0.18 = 3.6 g, shrimp: 12 %, 15 g x 0.12 = 1.8 g, sweet potato: 12 %, 20 g x 0.12 = 2.4 g, carrot: 18 %, 20 x 0.18 = 3.6 g, shiitake mushroom: 24 %, 15 g x 0.24 = 3.6 g, shishito pepper: 23 %. 10 g x 0.23 = 2.3 g. Total 24.5 g.
83		17021	Soup stock, "Katsuo-bushi and kombu dashi" (stock of "Katsuo-bushi" and dried kombu) (cf. 10091 "Katsuo-bushi")	50	100	38	0.76	37.696	0.114	0	0	0.114	12.92	23.94	1.14	1.52	4.94	0	0	0	0	0	0	0	0.0038	0.0038	0.342	0.0038	0.114	0.38	0.0152	0	0.038	0	0	0	0	0	0	0	0	0	0	0	0	0	0	0	Absorption rate: 76 %, 50 x 0.76 = 38 g.
83		17007	Soy sauce, "Koikuchi-shoyu" (common soy sauce)	16.67	100	12.6	9.576	8.4546	0.9702	0	0	0.9954	718.2	49.14	3.654	8.19	20.16	0.2142	0.1134	0.00126	0	0	0	0	0.0063	0.02142	0.2016	0.02142	0.0126	4.158	0.06048	0	1.827	0	0	0	0	0	0	0.126	0	0.0504	0.0126	0	0	0	0	0	Absorption rate: 76 %, 16.67 x 0.76 = 12.6 g.
83		16025	Compound alcoholic beverage, "Mirin" (sweet liquor made from rice, rice koji and Shochu or distilled alcohol), regular	8.33	100	6.3308	15.2572	2.97548	0.0189924	0	0	2.73491	0.189924	0.443156	0.126616	0.126616	0.443156	0	0	0.0031654	0	0	0	0	0	0	0	0.00063308	0	0	0	0	0	0	0	0	0	0	0	1.51939	0	0	0	0.164601	0	0	0	0	Absorption rate: 76 %, 8.3 x 0.76 = 6.3 g.
83		6367	Japanese radishes, Daikon, root without skin, raw, paste	139	18	25	6.25	22.625	0.15	0	0.05	2	7.5	47.5	15.75	5.75	4.75	0.075	0.075	0.005	0	0	0	0	0.005	0.0025	0.075	0.01	0	5.75	0.0175	1.75	0.025	0	0	0	0	0	0	0	0	0	0	0	0	0	1.275	0
84	Simmered deep-fried vegetable tofu	4041	Soybeans, tofu, "Ganmodoki" (fried mixture of crushed tofu, vegetables and ground yam)	60	100	60	133.8	38.1	9.18	0	10.68	0.96	114	48	162	58.8	120	2.16	0.96	0.132	0	0	0.9	25.8	0.018	0.024	2.4	0.048	0	12.6	0.12	0	0.3	9.618	1.494	3.012	0.744	4.368	0.54	0	0.06	0	0.6	0	0	0	0.84	0
84		6135	Japanese radishes, Daikon, root without skin, boiled	50	86	43	6.45	40.764	0.215	0	0.043	1.72	5.16	90.3	10.75	4.3	6.02	0.086	0.043	0.0043	0	0	0	0	0.0086	0.0043	0.129	0.0172	0	14.19	0.0344	3.87	0	0.0172	0.0043	0	0.0086	0.0043	0	0.559	0.43	0	0.043	0	0	0	0.731	0
84		6215	Carrot, regular (European type), root without skin, boiled	20	87	17.4	4.872	15.66	0.1218	0	0.0174	1.479	4.698	41.76	5.046	1.566	4.524	0.0348	0.0348	0.0087	127.02	0	0.0696	3.132	0.01044	0.0087	0.1218	0.0174	0	3.306	0.0435	0.696	0.0174	0.0087	0.00174	0	0	0.00696	0.0174	0.2436	0.2262	0	0.3654	0	0	0	0.4872	0
84		6100	Garland chrysanthemum, leaves, boiled	10	79	7.9	1.975	7.1969	0.2133	0	0.0395	0.3555	3.318	21.33	9.48	1.896	3.476	0.0948	0.0158	0.00948	34.76	0	0.158	36.34	0.00395	0.00632	0.0948	0.00474	0	7.9	0.01027	0.395	0.0079	0.01738	0.00316	0.00079	0.00948	0.00395	0	0.0158	0.0158	0	0	0	0	0	0.2923	0
84		17021	Soup stock, "Katsuo-bushi and kombu dashi" (stock of "Katsuo-bushi" and dried kombu) (cf. 10091 "Katsuo-bushi")	93.5	100	21	0.42	20.832	0.063	0	0	0.063	7.14	13.23	0.63	0.84	2.73	0	0	0	0	0	0	0	0.0021	0.0021	0.189	0.0021	0.063	0.21	0.0084	0	0.021	0	0	0	0	0	0	0	0	0	0	0	0	0	0	0	Absorption rate: 22.5 %, 93.5 g × 0.225 = 21.0 g. Rounded down to the second decimal place.
84		17007	Soy sauce, "Koikuchi-shoyu" (common soy sauce)	8.4	100	1.8	1.368	1.2078	0.1386	0	0	0.1422	102.6	7.02	0.522	1.17	2.88	0.0306	0.0162	0.00018	0	0	0	0	0.0009	0.00306	0.0288	0.00306	0.0018	0.594	0.00864	0	0.261	0	0	0	0	0	0	0.018	0	0.0072	0.0018	0	0	0	0	0	Absorption rate: 22.5 %, 8.4 g × 0.225 = 1.8 g. Rounded down to the second decimal place.
84		3003	Sugars, soft sugars, white	6.3	100	1.4	5.474	0.0098	0	0	0	1.3902	0.014	0.028	0.014	0	0	0	0	0.00014	0	0	0	0	0	0	0	0	0	0	0	0	0	0	0	0	0	0	0	0.0098	0.0098	0	1.3706	0	0	0	0	0	Absorption rate: 22.5 %, 6.3 g × 0.225 = 1.4 g. Rounded down to the second decimal place.
84		16001	Fermented alcoholic beverage, "Sake", regular	10.5	100	2.3	2.461	1.8952	0.0092	0	0	0.1127	0.046	0.115	0.069	0.023	0.161	0	0.0023	0	0	0	0	0	0	0	0	0.00161	0	0	0	0	0	0	0	0	0	0	0	0.0575	0	0	0	0	0	0	0	0	Absorption rate: 22.5 %, 10.5 g × 0.225 = 2.3 g. Rounded down to the second decimal place.
85	Oden	4032	Soybeans, tofu, "Momen-tofu" (regular tofu)	80	100	80	58.4	68.72	5.6	0	3.92	1.2	7.2	88	74.4	45.6	70.4	1.2	0.48	0.128	0	0	0.16	4.8	0.072	0.032	1.52	0.04	0	9.6	0.016	0	0	3.456	0.632	0.736	0.248	1.832	0.16	0	0	0	0.48	0	0	0	0.32	0.88
85		10386	Surimi products, "Satsuma-age" (fried surimi)	50	100	50	58	35	5.65	9	1.2	6.3	400	39.5	10	8	55	0.05	0.1	0.015	3	0.45	0.2	1	0.005	0.015	1.45	0.01	0.45	1.5	0.025	0	1	1.035	0.185	0.24	0.12	0.495	2.1	0.1	0.05	0	1.85	0	0	0	0	0
85		10381	Surimi products, "Yaki-chikuwa" (baked tubular kamaboko)	15	100	15	16.05	10.53	1.98	3.15	0.06	1.995	148.5	8.55	7.2	2.55	15	0.03	0.045	0.003	1.65	0.15	0.045	0	0.0015	0.0075	0.45	0.0015	0.12	0.3	0.006	5.4	0.375	0.0555	0.021	0.009	0.018	0.0075	0.585	0.135	0.015	0	0.66	0.015	0	0	0	0
85		6135	Japanese radishes, Daikon, root without skin, boiled	100	86	86	12.9	81.528	0.43	0	0.086	3.44	10.32	180.6	21.5	8.6	12.04	0.172	0.086	0.0086	0	0	0	0	0.0172	0.0086	0.258	0.0344	0	28.38	0.0688	7.74	0	0.0344	0.0086	0	0.0172	0.0086	0	1.118	0.86	0	0.086	0	0	0	1.462	0
85		2003	Konjac, block, made from fine powder	80	100	80	4	77.84	0.08	0	0	1.84	8	26.4	34.4	1.6	4	0.32	0.08	0.016	0	0	0	0	0	0	0	0.016	0	0.8	0	0	0	0	0	0	0	0	0	0	0	0	0	0	0	0	1.76	0
85		2011	Taro, "Satoimo", corm, boiled	50	95	47.5	24.7	39.9	0.7125	0	0.0475	6.365	0.475	266	6.65	8.075	22.325	0.19	0.1425	0.06175	0	0	0.2375	0	0.0285	0.0095	0.665	0.0665	0	13.3	0.1995	2.375	0	0.02375	0.00475	0	0	0.01425	4.2275	0.095	0.1425	0	0.38	0	0	0	1.14	0
85		6257	Japanese butterbur, petiole, boiled	15	98	14.7	1.029	14.3178	0.0441	0	0	0.2793	3.234	33.81	4.998	0.735	2.205	0.0147	0.0294	0.00735	0.735	0	0.0294	0.735	0	0.00147	0.0294	0.01176	0	1.323	0	0	0.0147	0	0	0	0	0	0	0	0	0	0	0	0	0	0.1617	0
85		6085	Edible burdock, root, boiled	10	91	9.1	4.55	7.6349	0.1365	0	0.0182	1.2467	1.001	19.11	4.368	3.64	4.186	0.0637	0.0637	0.01456	0	0	0.0546	0	0.00273	0.00182	0.0364	0.00819	0	5.551	0.01729	0.091	0	0.01456	0.00273	0.00455	0	0.00637	0	0.0091	0.0364	0	0.0455	0	0	0	0.5551	0
85		17021	Soup stock, "Katsuo-bushi and kombu dashi" (stock of "Katsuo-bushi" and dried kombu) (cf. 10091 "Katsuo-bushi")	1400	100	316	6.32	313.472	0.948	0	0	0.948	107.44	199.08	9.48	12.64	41.08	0	0	0	0	0	0	0	0.0316	0.0316	2.844	0.0316	0.948	3.16	0.1264	0	0.316	0	0	0	0	0	0	0	0	0	0	0	0	0	0	0	Absorption rate: 22.6 %, 1400 g × 0.226 = 316 g. Rounded down to the first decimal place.
85		17012	Edible salt, common salt, sodium chloride ≥ 99%	7	100	1.5	0	0.0015	0	0	0	0	585	1.5	0.33	0.27	0	0	0	0.00015	0	0	0	0	0	0	0	0	0	0	0	0	1.4925	0	0	0	0	0	0	0	0	0	0	0	0	0	0	0	Absorption rate: 22.6 %, 7.0 g × 0.226 = 1.5 g. Rounded down to the second decimal place.
85		17007	Soy sauce, "Koikuchi-shoyu" (common soy sauce)	10	100	2.2	1.672	1.4762	0.1694	0	0	0.1738	125.4	8.58	0.638	1.43	3.52	0.0374	0.0198	0.00022	0	0	0	0	0.0011	0.00374	0.0352	0.00374	0.0022	0.726	0.01056	0	0.319	0	0	0	0	0	0	0.022	0	0.0088	0.0022	0	0	0	0	0	Absorption rate: 22.6 %, 10.0 g × 0.226 = 2.2 g. Rounded down to the second decimal place.
86	Potato croquette (with sauce)	2019	Potatoes, tuber, boiled	100	97	97	68.87	78.182	1.649	0	0.097	16.393	0.97	329.8	3.88	15.52	31.04	0.582	0.194	0.097	0	0	0.097	0	0.0679	0.0291	1.261	0.1746	0	17.46	0.3977	17.46	0	0.0388	0.0097	0	0.0097	0.0194	13.483	0.194	0.194	0	0.194	0	0	0	1.552	3.007
86		17012	Edible salt, common salt, sodium chloride ≥ 99%	0.2	100	0.2	0	0.0002	0	0	0	0	78	0.2	0.044	0.036	0	0	0	2e-05	0	0	0	0	0	0	0	0	0	0	0	0	0.199	0	0	0	0	0	0	0	0	0	0	0	0	0	0	0
86		17064	Spices, pepper, white, ground	0.01	100	0.01	0.0376	0.00123	0.00101	0	0.00064	0.00701	0.0004	0.006	0.024	0.008	0.014	0.00073	9e-05	0.0001	0	0	0	0	2e-06	1.2e-05	0.00012	0	0	0	0	0	0	0.000614	0.000273	0.000145	3e-05	0.000166	0.00381	2e-05	2e-05	2e-05	0	0	0	0	0	0	Changed from black and white pepper to white pepper, and the amount from 0.1 g to 0.01 g.
86		11272	Beef, ground meat, stir-fried	31.5	65	20.475	57.33	10.688	5.30303	16.9943	4.36118	0.0819	18.837	79.8525	1.638	5.3235	30.7125	0.69615	1.5561	0.0184275	1.2285	0.020475	0.143325	1.84275	0.0225225	0.053235	2.25225	0.069615	0.348075	1.43325	0.208845	0	0.04095	3.67936	1.3534	2.21744	0.0184275	0.0880425	0	0	0	0	0	0	0	0	0	0	The ratio of minced meat is beef : pork = 7 : 3.
86		11280	Pork, ground meat, stir-fried	13.5	69	9.315	26.9203	4.79723	2.39396	8.7561	2.00272	0.009315	7.452	40.986	0.65205	2.70135	15.8355	0.14904	0.344655	0.0083835	0.9315	0.03726	0.046575	0.46575	0.087561	0.027945	1.21095	0.039123	0.083835	0.09315	0.149971	0.09315	0.01863	1.77544	0.711666	0.89424	0.007452	0.162081	0	0	0	0	0	0	0	0	0	0	The ratio of minced meat is beef : pork = 7 : 3.
86		6155	Onions, bulb, boiled	20	89	17.8	5.34	16.287	0.1424	0	0.0178	1.2994	0.534	19.58	3.204	1.246	4.45	0.0356	0.0178	0.0089	0	0	0	0	0.00534	0.00178	0.0356	0.01958	0	1.958	0.0267	0.89	0	0.00712	0.00178	0	0	0.00356	0.0712	0.3382	0.3204	0	0.1068	0	0	0	0.3026	0
86		14006	Vegetable oil, blend	4	100	4	35.44	0	0	0.08	4	0	0	0	0	0	0	0	0	0	0	0	0.52	6.8	0	0	0	0	0	0	0	0	0	3.7204	0.4388	1.644	0.2724	1.3652	0	0	0	0	0	0	0	0	0	0
86		17012	Edible salt, common salt, sodium chloride ≥ 99%	0.33	100	0.33	0	0.00033	0	0	0	0	128.7	0.33	0.0726	0.0594	0	0	0	3.3e-05	0	0	0	0	0	0	0	0	0	0	0	0	0.32835	0	0	0	0	0	0	0	0	0	0	0	0	0	0	0
86		17065	Spices, pepper, black and white pepper mix, ground	0.05	100	0.05	0.1845	0.00625	0.0053	0	0.0031	0.03415	0.0175	0.34	0.165	0.06	0.075	0.007	0.0005	0.00055	0.0035	0	0	0	3e-05	9e-05	0.0009	0	0	0	0	0.0005	5e-05	0.002975	0.001325	0.000705	0.000145	0.000805	0.019	0.0001	0.0001	0.0001	0	0	0	0	0	0
86		1015	Common wheat, soft flour, first grade	9	100	4.4	15.356	0.616	0.3652	0	0.066	3.3352	0	4.84	0.88	0.528	2.64	0.022	0.0132	0.00352	0	0	0.0132	0	0.00484	0.00132	0.1056	0.00132	0	0.396	0.02332	0	0	0.05412	0.01496	0.00572	0.00176	0.03168	3.1988	0	0	0	0.0132	0.0044	0	0	0.11	0	Batter for potato croquette. Calculated based on 10 % of the ingredients weight. Total weight of batter: 165.2 g x 0.1 = 16.52 g. Flour: egg: breadcrumbs = 9: 14: 10 (0.27: 0.42: 0.33) → 16.52 g x 0.27 = 4.4 g. Rounded down to the second decimal place.
86		12005	Eggs, hen, whole, boiled	14	99.7	6	8.04	4.602	0.75	22.8	0.624	0.018	8.4	7.8	2.82	0.66	10.2	0.09	0.066	0.003	10.2	0.15	0.072	0.66	0.0036	0.0192	0.198	0.0054	0.06	2.88	0.0708	0	0.018	0.5148	0.1824	0.249	0.006	0.0774	0	0.018	0	0	0	0	0	0	0	0	16.52 g × 0.42 = 6 g. Rounded down to the first decimal place.
86		1079	Common wheat, bread crumbs, dry	10	100	5.4	18.846	0.6426	0.8046	0	0.2214	3.6396	30.78	8.64	1.35	1.944	6.48	0.0594	0.0486	0.00864	0	0	0.0216	0.054	0.00864	0.0027	0.243	0.0054	0	1.296	0.02484	0	0.0756	0.189	0.07992	0.06588	0.0027	0.0405	3.2508	0	0.0054	0	0	0.1134	0	0.0054	0.189	0.351	16.52 g × 0.33 = 5.4 g. Rounded down to the second decimal place.
86		14006	Vegetable oil, blend		100	13.2	116.952	0	0	0.264	13.2	0	0	0	0	0	0	0	0	0	0	0	1.716	22.44	0	0	0	0	0	0	0	0	0	12.2773	1.44804	5.4252	0.89892	4.50516	0	0	0	0	0	0	0	0	0	0	(Frying oil) absorption rate: 8 %, 165.2 g × 0.08 ＝13.2 g. Rounded down to the second decimal place.
86		17001	Japanese Worcester sauce, common type	10	100	10	11.7	6.13	0.1	0	0.01	2.71	330	19	5.9	2.4	1.1	0.16	0.01	0.01	0.4	0	0.02	0.1	0.001	0.002	0.03	0.003	0	0.1	0.015	0	0.85	0.001	0.001	0	0	0	0.02	1.04	0.85	0	0.46	0.02	0	0	0.05	0
87	Deep-fried horse mackerel, marinated in sweet vinegar sauce	10005	Fish, horse mackerel, Japanese Jack mackerel＊, with integument, baked ［*Syn. horse mackerel］	70	72	50.4	79.128	32.9112	13.0536	47.376	3.2256	0.0504	90.72	236.88	50.4	22.176	161.28	0.4032	0.756	0.04032	4.032	6.048	0.3528	0	0.0756	0.0756	6.048	0.13608	3.5784	2.52	0.23688	0	0.2016	2.43936	0.79128	0.76608	0.76104	0.1008	0	0	0	0	0	0	0	0	0	0
87		1015	Common wheat, soft flour, first grade		100	1.4	4.886	0.196	0.1162	0	0.021	1.0612	0	1.54	0.28	0.168	0.84	0.007	0.0042	0.00112	0	0	0.0042	0	0.00154	0.00042	0.0336	0.00042	0	0.126	0.00742	0	0	0.01722	0.00476	0.00182	0.00056	0.01008	1.0178	0	0	0	0.0042	0.0014	0	0	0.035	0
87		14006	Vegetable oil, blend		100	4.2	37.212	0	0	0.084	4.2	0	0	0	0	0	0	0	0	0	0	0	0.546	7.14	0	0	0	0	0	0	0	0	0	3.90642	0.46074	1.7262	0.28602	1.43346	0	0	0	0	0	0	0	0	0	0	(Frying oil) Absorption rate: 6 %, 70 g × 0.06 = 4.2 g.
87		6153	Onions, bulb, raw	20	100	20	6.6	18.02	0.2	0.2	0.02	1.68	0.4	30	3.4	1.8	6.2	0.06	0.04	0.01	0	0	0	0	0.008	0.002	0.06	0.028	0	3	0.034	1.4	0	0.008	0.002	0	0	0.004	0.12	0.54	0.52	0	0.18	0	0	0	0.3	0
87		17007	Soy sauce, "Koikuchi-shoyu" (common soy sauce)	14.525	100	8.4	6.384	5.6364	0.6468	0	0	0.6636	478.8	32.76	2.436	5.46	13.44	0.1428	0.0756	0.00084	0	0	0	0	0.0042	0.01428	0.1344	0.01428	0.0084	2.772	0.04032	0	1.218	0	0	0	0	0	0	0.084	0	0.0336	0.0084	0	0	0	0	0	Absorption rate: 58 %, 14.5 g × 0.58 = 8.4 g. Rounded down to the second decimal place.
87		3003	Sugars, soft sugars, white	8	100	4.6	17.986	0.0322	0	0	0	4.5678	0.046	0.092	0.046	0	0	0	0	0.00046	0	0	0	0	0	0	0	0	0	0	0	0	0	0	0	0	0	0	0	0.0322	0.0322	0	4.5034	0	0	0	0	0	Absorption rate: 58 %, 8.0 g × 0.58 = 4.6 g. Rounded down to the second decimal place.
87		16025	Compound alcoholic beverage, "Mirin" (sweet liquor made from rice, rice koji and Shochu or distilled alcohol), regular	6	100	3.4	8.194	1.598	0.0102	0	0	1.4688	0.102	0.238	0.068	0.068	0.238	0	0	0.0017	0	0	0	0	0	0	0	0.00034	0	0	0	0	0	0	0	0	0	0	0	0.816	0	0	0	0.0884	0	0	0	0	Absorption rate: 58 %, 6.0 g × 0.58 = 3.4 g. Rounded down to the second decimal place.
87		16001	Fermented alcoholic beverage, "Sake", regular	8	100	4.6	4.922	3.7904	0.0184	0	0	0.2254	0.092	0.23	0.138	0.046	0.322	0	0.0046	0	0	0	0	0	0	0	0	0.00322	0	0	0	0	0	0	0	0	0	0	0	0.115	0	0	0	0	0	0	0	0	Absorption rate: 58 %, 8.0 g × 0.58 = 4.6 g. Rounded down to the second decimal place.
87		29002	Water	13.8	100	8	0	8	0	0	0	0	0	0	0	0	0	0	0	0	0	0	0	0	0	0	0	0	0	0	0	0	0	0	0	0	0	0	0	0	0	0	0	0	0	0	0	0	Absorption rate: 58 %, 13.8 g × 0.58 = 8.0 g. Rounded down to the second decimal place.
87		17015	Vinegar, grain vinegar	21	100	12.1	3.025	11.2893	0.0121	0	0	0.2904	0.726	0.484	0.242	0.121	0.242	0	0.0121	0	0	0	0	0	0.00121	0.00121	0.0121	0.00121	0.0121	0	0	0	0	0	0	0	0	0	0	0	0	0	0	0	0	0	0	0	Absorption rate: 58 %, 21.0 g × 0.58 = 12.1 g. Rounded down to the second decimal place.
87		6172	Hot peppers, fruit, dried	0.01	100	0.01	0.027	0.00088	0.00147	0	0.0012	0.00584	0.0017	0.28	0.0074	0.019	0.026	0.00068	0.00015	8.5e-05	0.15	0	0.003	0.0058	5e-05	0.00014	0.0017	0.000381	0	0.003	0.000361	0.0001	0	0.000422	0.000137	1.4e-05	6.8e-05	0.000204	0	0	0	0	0	0	0	0	0.00464	0
88	Oyakodon (seasoned and cooked chicken and egg bowl)	1088	Rice, short grain, paddy rice, nonglutinous rice, well-milled, "meshi" (cooked rice)		210	200	312	120	5	0	0.6	74.2	2	58	6	14	68	0.2	1.2	0.2	0	0	0	0	0.04	0.02	1.6	0.04	0	6	0.5	0	0	0.46	0.2	0.1	0	0.16	69	0.2	0	0	0	0	0	0	0.6	3
88		11288	Chicken, broiler, breast, meat without skin, roasted	30	61	18.3	32.391	10.5408	7.1004	21.96	0.6039	0.0183	13.359	104.31	1.281	8.601	62.22	0.0915	0.2013	0.00732	2.562	0.0183	0.0915	5.307	0.02562	0.03294	4.941	0.12078	0.0549	3.294	0.47214	0.732	0.0366	0.48495	0.14274	0.22326	0.01464	0.10248	0	0	0	0	0	0	0	0	0	0
88		16001	Fermented alcoholic beverage, "Sake", regular	0.9	100	0.9	0.963	0.7416	0.0036	0	0	0.0441	0.018	0.045	0.027	0.009	0.063	0	0.0009	0	0	0	0	0	0	0	0	0.00063	0	0	0	0	0	0	0	0	0	0	0	0.0225	0	0	0	0	0	0	0	0
88		17007	Soy sauce, "Koikuchi-shoyu" (common soy sauce)	1.1	100	1.1	0.836	0.7381	0.0847	0	0	0.0869	62.7	4.29	0.319	0.715	1.76	0.0187	0.0099	0.00011	0	0	0	0	0.00055	0.00187	0.0176	0.00187	0.0011	0.363	0.00528	0	0.1595	0	0	0	0	0	0	0.011	0	0.0044	0.0011	0	0	0	0	0
88		6155	Onions, bulb, boiled	60	89	53.4	16.02	48.861	0.4272	0	0.0534	3.8982	1.602	58.74	9.612	3.738	13.35	0.1068	0.0534	0.0267	0	0	0	0	0.01602	0.00534	0.1068	0.05874	0	5.874	0.0801	2.67	0	0.02136	0.00534	0	0	0.01068	0.2136	1.0146	0.9612	0	0.3204	0	0	0	0.9078	0
88		17021	Soup stock, "Katsuo-bushi and kombu dashi" (stock of "Katsuo-bushi" and dried kombu) (cf. 10091 "Katsuo-bushi")	49	100	49	0.98	48.608	0.147	0	0	0.147	16.66	30.87	1.47	1.96	6.37	0	0	0	0	0	0	0	0.0049	0.0049	0.441	0.0049	0.147	0.49	0.0196	0	0.049	0	0	0	0	0	0	0	0	0	0	0	0	0	0	0
88		17007	Soy sauce, "Koikuchi-shoyu" (common soy sauce)	12	100	12	9.12	8.052	0.924	0	0	0.948	684	46.8	3.48	7.8	19.2	0.204	0.108	0.0012	0	0	0	0	0.006	0.0204	0.192	0.0204	0.012	3.96	0.0576	0	1.74	0	0	0	0	0	0	0.12	0	0.048	0.012	0	0	0	0	0
88		16025	Compound alcoholic beverage, "Mirin" (sweet liquor made from rice, rice koji and Shochu or distilled alcohol), regular	15	100	15	36.15	7.05	0.045	0	0	6.48	0.45	1.05	0.3	0.3	1.05	0	0	0.0075	0	0	0	0	0	0	0	0.0015	0	0	0	0	0	0	0	0	0	0	0	3.6	0	0	0	0.39	0	0	0	0
88		3003	Sugars, soft sugars, white	3	100	3	11.73	0.021	0	0	0	2.979	0.03	0.06	0.03	0	0	0	0	0.0003	0	0	0	0	0	0	0	0	0	0	0	0	0	0	0	0	0	0	0	0.021	0.021	0	2.937	0	0	0	0	0
88		6279	Japanese hornwort, "Ito-mitsuba" (young plants), leaves, boiled	5	72	3.6	0.504	3.3732	0.0396	0	0	0.144	0.108	12.96	2.016	0.648	1.404	0.0216	0.0036	0.00072	12.24	0	0.0468	9	0.00072	0.00288	0.0252	0.00108	0	0.828	0.00792	0.144	0	0	0	0	0	0	0	0	0	0	0	0	0	0	0.108	0
88		12005	Eggs, hen, whole, boiled	50	99.7	49.85	66.799	38.235	6.23125	189.43	5.1844	0.14955	69.79	64.805	23.4295	5.4835	84.745	0.74775	0.54835	0.024925	84.745	1.24625	0.5982	5.4835	0.02991	0.15952	1.64505	0.044865	0.4985	23.928	0.58823	0	0.14955	4.27713	1.51544	2.06878	0.04985	0.643065	0	0.14955	0	0	0	0	0	0	0	0
88		9004	Algae, purple laver, dried, toasted	0.5	100	0.5	1.485	0.0115	0.207	0.11	0.0185	0.2215	2.65	12	1.4	1.5	3.5	0.055	0.018	0.00275	11.5	0	0.023	1.95	0.00345	0.01165	0.1	0.00295	0.2835	9.5	0.0059	1.05	0.0065	0.0107	0.00275	0.001	0.00595	0.001	0.0085	0	0	0	0	0	0	0	0.18	0
89	Fried pork cutlet bowl with egg	1088	Rice, short grain, paddy rice, nonglutinous rice, well-milled, "meshi" (cooked rice)		210	200	312	120	5	0	0.6	74.2	2	58	6	14	68	0.2	1.2	0.2	0	0	0	0	0.04	0.02	1.6	0.04	0	6	0.5	0	0	0.46	0.2	0.1	0	0.16	69	0.2	0	0	0	0	0	0	0.6	3
89		11130	Pork, large type breed, inside ham, lean and fat, raw	80	100	80	189.6	50.08	13.68	55.2	15.36	0.08	43.2	240	3.2	14.4	128	0.48	2.16	0.072	4.8	0.24	0.32	1.6	0.504	0.184	5.6	0.224	0.4	1.6	0.944	1.6	0.08	14.032	5.808	6.536	0.096	1.592	0	0	0	0	0	0	0	0	0	0
89		17012	Edible salt, common salt, sodium chloride ≥ 99%	0.8	100	0.8	0	0.0008	0	0	0	0	312	0.8	0.176	0.144	0	0	0	8e-05	0	0	0	0	0	0	0	0	0	0	0	0	0.796	0	0	0	0	0	0	0	0	0	0	0	0	0	0	0
89		17064	Spices, pepper, white, ground	0.01	100	0.01	0.0376	0.00123	0.00101	0	0.00064	0.00701	0.0004	0.006	0.024	0.008	0.014	0.00073	9e-05	0.0001	0	0	0	0	2e-06	1.2e-05	0.00012	0	0	0	0	0	0	0.000614	0.000273	0.000145	3e-05	0.000166	0.00381	2e-05	2e-05	2e-05	0	0	0	0	0	0
89		1015	Common wheat, soft flour, first grade	2.2	100	2.2	7.678	0.308	0.1826	0	0.033	1.6676	0	2.42	0.44	0.264	1.32	0.011	0.0066	0.00176	0	0	0.0066	0	0.00242	0.00066	0.0528	0.00066	0	0.198	0.01166	0	0	0.02706	0.00748	0.00286	0.00088	0.01584	1.5994	0	0	0	0.0066	0.0022	0	0	0.055	0
89		12005	Eggs, hen, whole, boiled	7.02	99.7	7	9.38	5.369	0.875	26.6	0.728	0.021	9.8	9.1	3.29	0.77	11.9	0.105	0.077	0.0035	11.9	0.175	0.084	0.77	0.0042	0.0224	0.231	0.0063	0.07	3.36	0.0826	0	0.021	0.6006	0.2128	0.2905	0.007	0.0903	0	0.021	0	0	0	0	0	0	0	0
89		1079	Common wheat, bread crumbs, dry	11.44	100	11.44	39.9256	1.36136	1.70456	0	0.46904	7.71056	65.208	18.304	2.86	4.1184	13.728	0.12584	0.10296	0.018304	0	0	0.04576	0.1144	0.018304	0.00572	0.5148	0.01144	0	2.7456	0.052624	0	0.16016	0.4004	0.169312	0.139568	0.00572	0.0858	6.88688	0	0.01144	0	0	0.24024	0	0.01144	0.4004	0.7436
89		14006	Vegetable oil, blend		100	11.2	99.232	0	0	0.224	11.2	0	0	0	0	0	0	0	0	0	0	0	1.456	19.04	0	0	0	0	0	0	0	0	0	10.4171	1.22864	4.6032	0.76272	3.82256	0	0	0	0	0	0	0	0	0	0	(Frying oil) Absorption rate: 14 %, 80 g × 0.14 ＝11.2 g.
89		6155	Onions, bulb, boiled	50	89	44.5	13.35	40.7175	0.356	0	0.0445	3.2485	1.335	48.95	8.01	3.115	11.125	0.089	0.0445	0.02225	0	0	0	0	0.01335	0.00445	0.089	0.04895	0	4.895	0.06675	2.225	0	0.0178	0.00445	0	0	0.0089	0.178	0.8455	0.801	0	0.267	0	0	0	0.7565	0
89		17148	Soup stock, "Katsuo-bushi and kombu dashi" (stock of "Katsuo-bushi" and dried kombu) (cf. 10091 "Katsuo-bushi")	71	100	71	1.42	70.432	0.213	0	0	0.284	21.3	41.18	0.71	2.13	7.81	0	0	0	0	0	0	0	0	0	0.568	0.0071	0.071	0	0	0	0.071	0	0	0	0	0	0	0	0	0	0	0	0	0	0	0
89		17007	Soy sauce, "Koikuchi-shoyu" (common soy sauce)	12	100	12	9.12	8.052	0.924	0	0	0.948	684	46.8	3.48	7.8	19.2	0.204	0.108	0.0012	0	0	0	0	0.006	0.0204	0.192	0.0204	0.012	3.96	0.0576	0	1.74	0	0	0	0	0	0	0.12	0	0.048	0.012	0	0	0	0	0
89		16025	Compound alcoholic beverage, "Mirin" (sweet liquor made from rice, rice koji and Shochu or distilled alcohol), regular	15	100	15	36.15	7.05	0.045	0	0	6.48	0.45	1.05	0.3	0.3	1.05	0	0	0.0075	0	0	0	0	0	0	0	0.0015	0	0	0	0	0	0	0	0	0	0	0	3.6	0	0	0	0.39	0	0	0	0
89		3003	Sugars, soft sugars, white	3	100	3	11.73	0.021	0	0	0	2.979	0.03	0.06	0.03	0	0	0	0	0.0003	0	0	0	0	0	0	0	0	0	0	0	0	0	0	0	0	0	0	0	0.021	0.021	0	2.937	0	0	0	0	0
89		6279	Japanese hornwort, "Ito-mitsuba" (young plants), leaves, boiled	7	72	5	0.7	4.685	0.055	0	0	0.2	0.15	18	2.8	0.9	1.95	0.03	0.005	0.001	17	0	0.065	12.5	0.001	0.004	0.035	0.0015	0	1.15	0.011	0.2	0	0	0	0	0	0	0	0	0	0	0	0	0	0	0.15	0
89		12005	Eggs, hen, whole, boiled	50	99.7	49.85	66.799	38.235	6.23125	189.43	5.1844	0.14955	69.79	64.805	23.4295	5.4835	84.745	0.74775	0.54835	0.024925	84.745	1.24625	0.5982	5.4835	0.02991	0.15952	1.64505	0.044865	0.4985	23.928	0.58823	0	0.14955	4.27713	1.51544	2.06878	0.04985	0.643065	0	0.14955	0	0	0	0	0	0	0	0
90	Japanese-style curry and rice	1088	Rice, short grain, paddy rice, nonglutinous rice, well-milled, "meshi" (cooked rice)		210	200	312	120	5	0	0.6	74.2	2	58	6	14	68	0.2	1.2	0.2	0	0	0	0	0.04	0.02	1.6	0.04	0	6	0.5	0	0	0.46	0.2	0.1	0	0.16	69	0.2	0	0	0	0	0	0	0.6	3
90		11134	Pork, large type breed, inside ham, lean, raw	60	100	60	71.4	43.8	13.26	39.6	2.16	0.12	30	222	2.4	15.6	132	0.54	1.32	0.048	1.8	0.06	0.18	1.2	0.576	0.138	6.6	0.198	0.18	1.2	0.528	0.6	0.06	1.782	0.672	0.888	0.012	0.21	0	0	0	0	0	0	0	0	0	0
90		6213	Carrot, regular (European type), root with skin, boiled	30	90	27	7.83	24.354	0.162	0	0.054	2.268	6.21	72.9	8.64	3.24	7.83	0.081	0.081	0.0135	191.7	0	0.108	4.05	0.0162	0.0135	0.243	0.0243	0	4.59	0.1134	1.08	0.027	0.0297	0.0081	0	0.0027	0.0189	0.027	0.405	0.378	0	0.567	0	0	0	0.81	0
90		6155	Onions, bulb, boiled	65	89	57.85	17.355	52.9328	0.4628	0	0.05785	4.22305	1.7355	63.635	10.413	4.0495	14.4625	0.1157	0.05785	0.028925	0	0	0	0	0.017355	0.005785	0.1157	0.063635	0	6.3635	0.086775	2.8925	0	0.02314	0.005785	0	0	0.01157	0.2314	1.09915	1.0413	0	0.3471	0	0	0	0.98345	0
90		2019	Potatoes, tuber, boiled	65	97	63.05	44.7655	50.8183	1.07185	0	0.06305	10.6554	0.6305	214.37	2.522	10.088	20.176	0.3783	0.1261	0.06305	0	0	0.06305	0	0.044135	0.018915	0.81965	0.11349	0	11.349	0.258505	11.349	0	0.02522	0.006305	0	0.006305	0.01261	8.76395	0.1261	0.1261	0	0.1261	0	0	0	1.0088	1.95455
90		17076	Spice, garlic, paste	1	100	1	1.7	0.521	0.047	0	0.005	0.37	18	4.4	0.22	0.22	1	0.007	0.005	0.0009	0	0	0	0	0.0011	0.0004	0.01	0	0	0	0	0	0.046	0.0024	0.0007	0.0002	0.0002	0.0014	0	0	0.001	0	0.011	0	0	0	0	0
90		6365	Ginger, mature rhizome, raw, paste	8.5	24	2	1.16	1.632	0.014	0	0.016	0.32	0.08	7.6	0.78	0.54	0.48	0.016	0.004	0.001	0.02	0	0.006	0	0.0004	0.0004	0.012	0.0024	0	0.1	0.0014	0.02	0	0	0	0	0	0	0	0	0	0	0	0	0	0	0.148	0
90		14006	Vegetable oil, blend		100	3.6	31.896	0	0	0.072	3.6	0	0	0	0	0	0	0	0	0	0	0	0.468	6.12	0	0	0	0	0	0	0	0	0	3.34836	0.39492	1.4796	0.24516	1.22868	0	0	0	0	0	0	0	0	0	0
90		29002	Water		100	122	0	122	0	0	0	0	0	0	0	0	0	0	0	0	0	0	0	0	0	0	0	0	0	0	0	0	0	0	0	0	0	0	0	0	0	0	0	0	0	0	0	0
90		17027	Stock cubes, meat and vegetable		100	0.1	0.233	0.0008	0.007	0	0.0043	0.0421	17	0.2	0.026	0.019	0.076	0.0004	0.0001	0.0001	0	0	0.0007	0.002	3e-05	8e-05	0.0011	0.0004	0.0001	0.016	0.00028	0	0.0432	0.00389	0.00212	0.00173	0	3e-05	0	0	0	0	0	0	0	0	0.0003	0
90		17007	Soy sauce, "Koikuchi-shoyu" (common soy sauce)		100	0.3	0.228	0.2013	0.0231	0	0	0.0237	17.1	1.17	0.087	0.195	0.48	0.0051	0.0027	3e-05	0	0	0	0	0.00015	0.00051	0.0048	0.00051	0.0003	0.099	0.00144	0	0.0435	0	0	0	0	0	0	0.003	0	0.0012	0.0003	0	0	0	0	0
90		17051	Roux, Japanese curry roux, instant		100	17	80.58	0.51	1.105	3.4	5.797	7.599	714	54.4	15.3	5.27	18.7	0.595	0.085	0.0221	1.02	0	0.34	0	0.0153	0.0102	0.17	0.0119	0	1.53	0.0646	0	1.802	5.3295	2.5228	2.5245	0.017	0.2635	4.25	0.017	0.034	0	1.581	0.034	0.034	0	0.629	1.088
90		17034	Tomato products, puree		100	7	3.08	6.083	0.133	0	0.007	0.693	1.33	34.3	1.33	1.89	2.59	0.056	0.021	0.0133	3.64	0	0.189	0.7	0.0063	0.0049	0.119	0.014	0	2.03	0.0329	0.7	0	0.0035	0.0014	0.0007	0	0.0014	0	0.182	0.182	0	0	0	0	0	0.126	0
90		17001	Japanese Worcester sauce, common type		100	3.6	4.212	2.2068	0.036	0	0.0036	0.9756	118.8	6.84	2.124	0.864	0.396	0.0576	0.0036	0.0036	0.144	0	0.0072	0.036	0.00036	0.00072	0.0108	0.00108	0	0.036	0.0054	0	0.306	0.00036	0.00036	0	0	0	0.0072	0.3744	0.306	0	0.1656	0.0072	0	0	0.018	0
90		6306	Japanese scallion, "Rakkyo", mature bulb, pickles, sweetened	10	100	10	11.7	6.75	0.04	0	0.03	2.94	75	0.9	1.1	0.1	0.7	0.18	0.01	0.006	0	0	0.02	0.1	0	0	0.02	0.002	0	0	0.003	0	0.19	0.021	0.005	0.004	0.001	0.011	0	0	0	0	0	0	0	0	0.29	0
91	Chinese-style fried rice	1088	Rice, short grain, paddy rice, nonglutinous rice, well-milled, "meshi" (cooked rice)		210	210	327.6	126	5.25	0	0.63	77.91	2.1	60.9	6.3	14.7	71.4	0.21	1.26	0.21	0	0	0	0	0.042	0.021	1.68	0.042	0	6.3	0.525	0	0	0.483	0.21	0.105	0	0.168	72.45	0.21	0	0	0	0	0	0	0.63	3.15
91		11304	Pork, ham, loin, roasted	20	79	15.8	37.92	8.6268	3.7288	12.166	2.3858	0.3792	173.8	58.46	0.79	3.792	53.72	0.0948	0.2844	0.0079	0.474	0.0316	0.0158	0.632	0.13588	0.02528	2.37	0.05056	0.0948	0.158	0.16274	4.266	0.4424	2.19462	0.89586	1.05386	0.01422	0.2291	0	0.0948	0	0	0.0632	0.0474	0	0	0	0
91		6215	Carrot, regular (European type), root without skin, boiled	20	87	17.4	4.872	15.66	0.1218	0	0.0174	1.479	4.698	41.76	5.046	1.566	4.524	0.0348	0.0348	0.0087	127.02	0	0.0696	3.132	0.01044	0.0087	0.1218	0.0174	0	3.306	0.0435	0.696	0.0174	0.0087	0.00174	0	0	0.00696	0.0174	0.2436	0.2262	0	0.3654	0	0	0	0.4872	0
91		6350	Welsh onions, "Nebuka-negi" (large variety, blanching cultivation), leaves, boiled	20	100	20	5.6	18.28	0.26	0	0.02	1.36	0	30	5.6	2	4.4	0.06	0.06	0.01	1.2	0	0.02	1.6	0.008	0.006	0.1	0.018	0	10.6	0.034	2	0	0.004	0.002	0	0	0.002	0	0.26	0.24	0	0.08	0	0	0	0.5	0
91		8040	Mushrooms, "Shiitake", bed-log cultivation, fresh, boiled	10	110	11	2.42	10.065	0.275	0	0.044	0.561	0.11	22	0.11	1.21	7.15	0.033	0.088	0.0066	0	0.055	0	0	0.0088	0.0121	0.275	0.0132	0	1.54	0.0781	0	0	0.0275	0.0055	0.0011	0	0.0209	0.011	0.011	0	0	0	0	0	0.033	0.484	0
91		6245	Sweet peppers, fruit, green, raw	10	100	10	2	9.34	0.09	0	0.02	0.51	0.1	19	1.1	1.1	2.2	0.04	0.02	0.006	3.3	0	0.08	2	0.003	0.003	0.08	0.019	0	2.6	0.03	7.6	0	0.007	0.002	0	0.001	0.003	0	0.12	0.1	0	0.01	0	0	0	0.23	0
91		14006	Vegetable oil, blend	8	100	8	70.88	0	0	0.16	8	0	0	0	0	0	0	0	0	0	0	0	1.04	13.6	0	0	0	0	0	0	0	0	0	7.4408	0.8776	3.288	0.5448	2.7304	0	0	0	0	0	0	0	0	0	0
91		17012	Edible salt, common salt, sodium chloride ≥ 99%	0.8	100	0.8	0	0.0008	0	0	0	0	312	0.8	0.176	0.144	0	0	0	8e-05	0	0	0	0	0	0	0	0	0	0	0	0	0.796	0	0	0	0	0	0	0	0	0	0	0	0	0	0	0
91		17064	Spices, pepper, white, ground	0.01	100	0.01	0.0376	0.00123	0.00101	0	0.00064	0.00701	0.0004	0.006	0.024	0.008	0.014	0.00073	9e-05	0.0001	0	0	0	0	2e-06	1.2e-05	0.00012	0	0	0	0	0	0	0.000614	0.000273	0.000145	3e-05	0.000166	0.00381	2e-05	2e-05	2e-05	0	0	0	0	0	0
91		12005	Eggs, hen, whole, boiled	50	99.7	49.85	66.799	38.235	6.23125	189.43	5.1844	0.14955	69.79	64.805	23.4295	5.4835	84.745	0.74775	0.54835	0.024925	84.745	1.24625	0.5982	5.4835	0.02991	0.15952	1.64505	0.044865	0.4985	23.928	0.58823	0	0.14955	4.27713	1.51544	2.06878	0.04985	0.643065	0	0.14955	0	0	0	0	0	0	0	0
91		17012	Edible salt, common salt, sodium chloride ≥ 99%	0.4	100	0.4	0	0.0004	0	0	0	0	156	0.4	0.088	0.072	0	0	0	4e-05	0	0	0	0	0	0	0	0	0	0	0	0	0.398	0	0	0	0	0	0	0	0	0	0	0	0	0	0	0
91		14006	Vegetable oil, blend	4	100	4	35.44	0	0	0.08	4	0	0	0	0	0	0	0	0	0	0	0	0.52	6.8	0	0	0	0	0	0	0	0	0	3.7204	0.4388	1.644	0.2724	1.3652	0	0	0	0	0	0	0	0	0	0
91		17007	Soy sauce, "Koikuchi-shoyu" (common soy sauce)	3	100	3	2.28	2.013	0.231	0	0	0.237	171	11.7	0.87	1.95	4.8	0.051	0.027	0.0003	0	0	0	0	0.0015	0.0051	0.048	0.0051	0.003	0.99	0.0144	0	0.435	0	0	0	0	0	0	0.03	0	0.012	0.003	0	0	0	0	0
92	Shrimp pilaf	1088	Rice, short grain, paddy rice, nonglutinous rice, well-milled, "meshi" (cooked rice)		210	210	327.6	126	5.25	0	0.63	77.91	2.1	60.9	6.3	14.7	71.4	0.21	1.26	0.21	0	0	0	0	0.042	0.021	1.68	0.042	0	6.3	0.525	0	0	0.483	0.21	0.105	0	0.168	72.45	0.21	0	0	0	0	0	0	0.63	3.15
92		10329	Crustacean, giant tiger prawn, cultured, raw	30	100	30	23.1	23.97	5.52	45	0.09	0.09	45	69	20.1	10.8	63	0.06	0.42	0.117	0.3	0	0.42	0	0.021	0.009	1.65	0.021	0.27	4.5	0.177	0	0.12	0.039	0.012	0.009	0.012	0.006	0	0	0	0	0	0	0	0	0	0
92		6155	Onions, bulb, boiled	30	89	26.7	8.01	24.4305	0.2136	0	0.0267	1.9491	0.801	29.37	4.806	1.869	6.675	0.0534	0.0267	0.01335	0	0	0	0	0.00801	0.00267	0.0534	0.02937	0	2.937	0.04005	1.335	0	0.01068	0.00267	0	0	0.00534	0.1068	0.5073	0.4806	0	0.1602	0	0	0	0.4539	0
92		6215	Carrot, regular (European type), root without skin, boiled	25	87	21.75	6.09	19.575	0.15225	0	0.02175	1.84875	5.8725	52.2	6.3075	1.9575	5.655	0.0435	0.0435	0.010875	158.775	0	0.087	3.915	0.01305	0.010875	0.15225	0.02175	0	4.1325	0.054375	0.87	0.02175	0.010875	0.002175	0	0	0.0087	0.02175	0.3045	0.28275	0	0.45675	0	0	0	0.609	0
92		8032	Mushrooms, button mushrooms, fresh, boiled	16	69	11.04	2.208	10.1016	0.41952	0	0.02208	0.40848	0.6624	34.224	0.4416	1.2144	10.9296	0.03312	0.06624	0.039744	0	0.0552	0	0	0.00552	0.030912	0.3864	0.008832	0	2.0976	0.157872	0	0	0.009936	0.002208	0	0	0.007728	0.01104	0	0.01104	0	0	0	0	0	0.36432	0
92		14017	Butter, salted butter	12.5	100	12.5	87.5	2.025	0.075	26.25	10.125	0.025	93.75	3.5	1.875	0.25	1.875	0.0125	0.0125	0	65	0.075	0.1875	2.125	0.00125	0.00375	0.0125	0	0.0125	0	0.0075	0	0.2375	8.82	6.30625	2.24625	0.035	0.2325	0	0	0	0	0	0	0.0625	0	0	0
92		17027	Stock cubes, meat and vegetable	1.5	100	1.5	3.495	0.012	0.105	0	0.0645	0.6315	255	3	0.39	0.285	1.14	0.006	0.0015	0.0015	0	0	0.0105	0.03	0.00045	0.0012	0.0165	0.006	0.0015	0.24	0.0042	0	0.648	0.05835	0.0318	0.02595	0	0.00045	0	0	0	0	0	0	0	0	0.0045	0
92		17012	Edible salt, common salt, sodium chloride ≥ 99%	1.5	100	1.5	0	0.0015	0	0	0	0	585	1.5	0.33	0.27	0	0	0	0.00015	0	0	0	0	0	0	0	0	0	0	0	0	1.4925	0	0	0	0	0	0	0	0	0	0	0	0	0	0	0
92		17064	Spices, pepper, white, ground	0.01	100	0.01	0.0376	0.00123	0.00101	0	0.00064	0.00701	0.0004	0.006	0.024	0.008	0.014	0.00073	9e-05	0.0001	0	0	0	0	2e-06	1.2e-05	0.00012	0	0	0	0	0	0	0.000614	0.000273	0.000145	3e-05	0.000166	0.00381	2e-05	2e-05	2e-05	0	0	0	0	0	0
92		6374	Peas, green peas, frozen, boiled	15	92	13.8	11.316	10.2948	0.8556	0	0.0966	2.4564	1.104	28.98	4.002	4.416	15.18	0.2346	0.138	0.02208	5.658	0	0	4.002	0.03726	0.01242	0.4002	0.01104	0	9.384	0.04968	1.794	0	0.06486	0.01656	0.01242	0.00552	0.03036	1.0626	0	0	0	0.414	0	0	0	0	1.4214
93	Bibimbap (Korean rice dish)	1088	Rice, short grain, paddy rice, nonglutinous rice, well-milled, "meshi" (cooked rice)		210	200	312	120	5	0	0.6	74.2	2	58	6	14	68	0.2	1.2	0.2	0	0	0	0	0.04	0.02	1.6	0.04	0	6	0.5	0	0	0.46	0.2	0.1	0	0.16	69	0.2	0	0	0	0	0	0	0.6	3
93		11004	Beef, Japanese beef cattle, chuck, lean and fat, raw	50	100	50	129	29.4	8.85	36	11.15	0.15	23.5	140	2	9.5	75	0.45	2.45	0.035	0	0	0.2	3.5	0.04	0.105	3.65	0.16	0.75	3	0.5	0.5	0.05	9.855	3.56	5.965	0.015	0.32	0	0	0	0	0	0	0	0	0	0
93		12005	Eggs, hen, whole, boiled	25	99.7	24.925	33.3995	19.1175	3.11563	94.715	2.5922	0.074775	34.895	32.4025	11.7148	2.74175	42.3725	0.373875	0.274175	0.0124625	42.3725	0.623125	0.2991	2.74175	0.014955	0.07976	0.822525	0.0224325	0.24925	11.964	0.294115	0	0.074775	2.13857	0.75772	1.03439	0.024925	0.321532	0	0.074775	0	0	0	0	0	0	0	0
93		6268	Spinach, leaves, all season, boiled	50	70	35	8.05	32.025	0.91	0	0.175	1.4	3.5	171.5	24.15	14	15.05	0.315	0.245	0.0385	157.5	0	0.91	112	0.0175	0.0385	0.42	0.028	0	38.5	0.0455	6.65	0	0.098	0.0175	0.007	0.0525	0.014	0	0.07	0.035	0	0.035	0	0	0	1.26	0
93		6135	Japanese radishes, Daikon, root without skin, boiled	40	86	34.4	5.16	32.6112	0.172	0	0.0344	1.376	4.128	72.24	8.6	3.44	4.816	0.0688	0.0344	0.00344	0	0	0	0	0.00688	0.00344	0.1032	0.01376	0	11.352	0.02752	3.096	0	0.01376	0.00344	0	0.00688	0.00344	0	0.4472	0.344	0	0.0344	0	0	0	0.5848	0
93		6121	Japanese royal fern, fiddleheads, fresh, boiled	25	100	25	4.25	23.55	0.275	0	0.1	1.025	0.5	9.5	4.75	2.25	5	0.075	0.1	0.025	9	0	0.125	8.5	0.0025	0.0125	0.225	0	0	14.75	0.03	0.5	0	0	0	0	0	0	0	0	0	0	0	0	0	0	0.875	0
93		3003	Sugars, soft sugars, white	4.6	100	4.6	17.986	0.0322	0	0	0	4.5678	0.046	0.092	0.046	0	0	0	0	0.00046	0	0	0	0	0	0	0	0	0	0	0	0	0	0	0	0	0	0	0	0.0322	0.0322	0	4.5034	0	0	0	0	0
93		17007	Soy sauce, "Koikuchi-shoyu" (common soy sauce)	11.4	100	11.4	8.664	7.6494	0.8778	0	0	0.9006	649.8	44.46	3.306	7.41	18.24	0.1938	0.1026	0.00114	0	0	0	0	0.0057	0.01938	0.1824	0.01938	0.0114	3.762	0.05472	0	1.653	0	0	0	0	0	0	0.114	0	0.0456	0.0114	0	0	0	0	0
93		16025	Compound alcoholic beverage, "Mirin" (sweet liquor made from rice, rice koji and Shochu or distilled alcohol), regular	2.4	100	2.4	5.784	1.128	0.0072	0	0	1.0368	0.072	0.168	0.048	0.048	0.168	0	0	0.0012	0	0	0	0	0	0	0	0.00024	0	0	0	0	0	0	0	0	0	0	0	0.576	0	0	0	0.0624	0	0	0	0
93		16001	Fermented alcoholic beverage, "Sake", regular	2	100	2	2.14	1.648	0.008	0	0	0.098	0.04	0.1	0.06	0.02	0.14	0	0.002	0	0	0	0	0	0	0	0	0.0014	0	0	0	0	0	0	0	0	0	0	0	0.05	0	0	0	0	0	0	0	0
93		17076	Spice, garlic, paste	1.415	100	1.415	2.4055	0.737215	0.066505	0	0.007075	0.52355	25.47	6.226	0.3113	0.3113	1.415	0.009905	0.007075	0.0012735	0	0	0	0	0.0015565	0.000566	0.01415	0	0	0	0	0	0.06509	0.003396	0.0009905	0.000283	0.000283	0.001981	0	0	0.001415	0	0.015565	0	0	0	0	0
93		6350	Welsh onions, "Nebuka-negi" (large variety, blanching cultivation), leaves, boiled	3.6	100	3.6	1.008	3.2904	0.0468	0	0.0036	0.2448	0	5.4	1.008	0.36	0.792	0.0108	0.0108	0.0018	0.216	0	0.0036	0.288	0.00144	0.00108	0.018	0.00324	0	1.908	0.00612	0.36	0	0.00072	0.00036	0	0	0.00036	0	0.0468	0.0432	0	0.0144	0	0	0	0.09	0
93		5018	Sesame seeds, whole, dried and roasted	1.7	100	1.7	10.285	0.0272	0.3451	0	0.9214	0.3145	0.034	6.97	20.4	6.12	9.52	0.1683	0.1003	0.02856	0.017	0	0.0017	0.204	0.00833	0.00391	0.187	0.01088	0	2.55	0.00867	0	0	0.83861	0.12886	0.32504	0.00323	0.38148	0.0034	0	0	0	0.0102	0	0	0	0.2142	0
93		14002	Sesame oil	5.9	100	5.9	52.51	0	0	0	5.9	0	0	0	0.059	0	0.059	0.0059	0	0.00059	0	0	0.0236	0.295	0	0	0.0059	0	0	0	0	0	0	5.53597	0.88736	2.21781	0.01829	2.41192	0	0	0	0	0	0	0	0	0	0
93		17012	Edible salt, common salt, sodium chloride ≥ 99%	1.2	100	1.2	0	0.0012	0	0	0	0	468	1.2	0.264	0.216	0	0	0	0.00012	0	0	0	0	0	0	0	0	0	0	0	0	1.194	0	0	0	0	0	0	0	0	0	0	0	0	0	0	0
93		17015	Vinegar, grain vinegar	0.5	100	0.5	0.125	0.4665	0.0005	0	0	0.012	0.03	0.02	0.01	0.005	0.01	0	0.0005	0	0	0	0	0	5e-05	5e-05	0.0005	5e-05	0.0005	0	0	0	0	0	0	0	0	0	0	0	0	0	0	0	0	0	0	0
94	Unaju (eel dipped and broiled in soy-based sauce on rice)	1088	Rice, short grain, paddy rice, nonglutinous rice, well-milled, "meshi" (cooked rice)		210	200	312	120	5	0	0.6	74.2	2	58	6	14	68	0.2	1.2	0.2	0	0	0	0	0.04	0.02	1.6	0.04	0	6	0.5	0	0	0.46	0.2	0.1	0	0.16	69	0.2	0	0	0	0	0	0	0.6	3
94		10070	Fish, eel, "Kabayaki" (seasoned and baked fillet)	80	100	80	228	40.4	18.4	184	16.8	2.48	408	240	120	12	240	0.64	2.16	0.056	1200	15.2	3.92	0	0.6	0.592	5.68	0.072	1.76	10.4	1.032	0	1.04	14.848	4.256	7.88	2.296	0.424	0	0	0	0	0	0	0	0	0	0
94		16001	Fermented alcoholic beverage, "Sake", regular	25	100	7.1	7.597	5.8504	0.0284	0	0	0.3479	0.142	0.355	0.213	0.071	0.497	0	0.0071	0	0	0	0	0	0	0	0	0.00497	0	0	0	0	0	0	0	0	0	0	0	0.1775	0	0	0	0	0	0	0	0	Absorption rate: 28.6 %, 25 g × 0.286 = 7.1 g. Rounded down to the second decimal place.
94		16025	Compound alcoholic beverage, "Mirin" (sweet liquor made from rice, rice koji and Shochu or distilled alcohol), regular	30	100	8.5	20.485	3.995	0.0255	0	0	3.672	0.255	0.595	0.17	0.17	0.595	0	0	0.00425	0	0	0	0	0	0	0	0.00085	0	0	0	0	0	0	0	0	0	0	0	2.04	0	0	0	0.221	0	0	0	0	Absorption rate: 28.6 %, 30 g × 0.286 = 8.5 g. Rounded down to the second decimal place.
94		17007	Soy sauce, "Koikuchi-shoyu" (common soy sauce)	30	100	8.5	6.46	5.7035	0.6545	0	0	0.6715	484.5	33.15	2.465	5.525	13.6	0.1445	0.0765	0.00085	0	0	0	0	0.00425	0.01445	0.136	0.01445	0.0085	2.805	0.0408	0	1.2325	0	0	0	0	0	0	0.085	0	0.034	0.0085	0	0	0	0	0	Absorption rate: 28.6 %, 30 g × 0.286 = 8.5 g. Rounded down to the second decimal place.
94		3003	Sugars, soft sugars, white	9	100	2.5	9.775	0.0175	0	0	0	2.4825	0.025	0.05	0.025	0	0	0	0	0.00025	0	0	0	0	0	0	0	0	0	0	0	0	0	0	0	0	0	0	0	0.0175	0.0175	0	2.4475	0	0	0	0	0	Absorption rate: 28.6 %, 9 g × 0.286 = 2.5 g. Rounded down to the second decimal place.
94		17066	Spices, "Sansho" (Japanese pepper), ground		100	0.01	0.0375	0.00083	0.00103	0	0.00062	0.00696	0.001	0.17	0.075	0.01	0.021	0.001	9e-05	3.3e-05	0.0017	0	0	0	1e-05	4.5e-05	0.00045	0	0	0	0	0	0	0	0	0	0	0	0	0	0	0	0	0	0	0	0	0
95	Assorted sandwich (egg, ham, cheese, cucumber, and lettuce)	1175	Common wheat, bread, white, without the crust	100	100	100	226	44.2	8.2	0	3.7	42.6	440	78	20	16	61	0.4	0.4	0.08	0	0	0.3	0	0.06	0.05	2.5	0.04	0	17	0.3	0	1.1	3.23	1.37	1.12	0.05	0.69	35.7	1.4	2	0	0	1.2	0	0	0	3.8
95		6065	Cucumber, fruit, raw	40	100	40	5.2	38.16	0.4	0	0.04	1.2	0.4	80	10.4	6	14.4	0.12	0.08	0.044	11.2	0	0.12	13.6	0.012	0.012	0.16	0.02	0	10	0.132	5.6	0	0.008	0.004	0	0.004	0	0	0.36	0.4	0	0.04	0	0	0	0.44	0
95		6312	Lettuce, head lettuce, crisp type, soil culture, head, raw	10	100	10	1.1	9.59	0.06	0	0.01	0.28	0.2	20	1.9	0.8	2.2	0.03	0.02	0.004	2	0	0.03	2.9	0.005	0.003	0.03	0.005	0	7.3	0.02	0.5	0	0.004	0.001	0	0.001	0.001	0.01	0.07	0.08	0	0.01	0	0	0	0.11	0
95		11176	Pork, ham, loin	20	100	20	42.2	12.22	3.72	12.2	2.9	0.4	182	58	0.8	4	56	0.1	0.32	0.008	0.6	0.04	0.02	1.2	0.14	0.024	2.2	0.056	0.1	0.2	0.142	5	0.46	2.58	1.07	1.188	0.02	0.3	0.02	0.1	0	0	0.08	0.04	0	0	0	0
95		12005	Eggs, hen, whole, boiled	25	99.7	24.925	33.3995	19.1175	3.11563	94.715	2.5922	0.074775	34.895	32.4025	11.7148	2.74175	42.3725	0.373875	0.274175	0.0124625	42.3725	0.623125	0.2991	2.74175	0.014955	0.07976	0.822525	0.0224325	0.24925	11.964	0.294115	0	0.074775	2.13857	0.75772	1.03439	0.024925	0.321532	0	0.074775	0	0	0	0	0	0	0	0
95		13040	Cheeses, processed	20	100	20	62.6	9	4.54	15.6	5.2	0.26	220	12	126	3.8	146	0.06	0.64	0.016	50	0	0.22	0.4	0.006	0.076	1	0.002	0.64	5.4	0.028	0	0.56	4.678	3.2	1.366	0.034	0.078	0	0	0	0.02	0	0	0	0	0	0
95		14017	Butter, salted butter		100	12	84	1.944	0.072	25.2	9.72	0.024	90	3.36	1.8	0.24	1.8	0.012	0.012	0	62.4	0.072	0.18	2.04	0.0012	0.0036	0.012	0	0.012	0	0.0072	0	0.228	8.4672	6.054	2.1564	0.0336	0.2232	0	0	0	0	0	0	0.06	0	0	0
96	Hamburger	1028	Common wheat, bread, white long roll	60	100	60	163.8	18.36	5.52	0	2.28	32.82	246	54.6	13.2	13.2	44.4	0.3	0.42	0.066	0.6	0	0.36	1.2	0.048	0.042	1.68	0.03	0.06	21.6	0.282	0	0.6	2.034	0.984	0.6	0.024	0.426	24.84	1.5	1.86	0	0.42	1.02	0	0.12	1.32	2.34
96		11272	Beef, ground meat, stir-fried	49	65	31.85	89.18	16.6257	8.24915	26.4355	6.78405	0.1274	29.302	124.215	2.548	8.281	47.775	1.0829	2.4206	0.028665	1.911	0.03185	0.22295	2.8665	0.035035	0.08281	3.5035	0.10829	0.54145	2.2295	0.32487	0	0.0637	5.72344	2.10529	3.44936	0.028665	0.136955	0	0	0	0	0	0	0	0	0	0
96		11280	Pork, ground meat, stir-fried	21	69	14.49	41.8761	7.46235	3.72393	13.6206	3.11535	0.01449	11.592	63.756	1.0143	4.2021	24.633	0.23184	0.53613	0.013041	1.449	0.05796	0.07245	0.7245	0.136206	0.04347	1.8837	0.060858	0.13041	0.1449	0.233289	0.1449	0.02898	2.76179	1.10704	1.39104	0.011592	0.252126	0	0	0	0	0	0	0	0	0	0
96		6155	Onions, bulb, boiled	17	89	15.13	4.539	13.844	0.12104	0	0.01513	1.10449	0.4539	16.643	2.7234	1.0591	3.7825	0.03026	0.01513	0.007565	0	0	0	0	0.004539	0.001513	0.03026	0.016643	0	1.6643	0.022695	0.7565	0	0.006052	0.001513	0	0	0.003026	0.06052	0.28747	0.27234	0	0.09078	0	0	0	0.25721	0
96		14006	Vegetable oil, blend	1	100	1	8.86	0	0	0.02	1	0	0	0	0	0	0	0	0	0	0	0	0.13	1.7	0	0	0	0	0	0	0	0	0	0.9301	0.1097	0.411	0.0681	0.3413	0	0	0	0	0	0	0	0	0	0
96		12005	Eggs, hen, whole, boiled	3	99.7	2.991	4.00794	2.2941	0.373875	11.3658	0.311064	0.008973	4.1874	3.8883	1.40577	0.32901	5.0847	0.044865	0.032901	0.0014955	5.0847	0.074775	0.035892	0.32901	0.0017946	0.0095712	0.098703	0.0026919	0.02991	1.43568	0.0352938	0	0.008973	0.256628	0.0909264	0.124127	0.002991	0.0385839	0	0.008973	0	0	0	0	0	0	0	0
96		1079	Common wheat, bread crumbs, dry		100	3	10.47	0.357	0.447	0	0.123	2.022	17.1	4.8	0.75	1.08	3.6	0.033	0.027	0.0048	0	0	0.012	0.03	0.0048	0.0015	0.135	0.003	0	0.72	0.0138	0	0.042	0.105	0.0444	0.0366	0.0015	0.0225	1.806	0	0.003	0	0	0.063	0	0.003	0.105	0.195
96		13003	Liquid milk, whole milk		100	5	3.05	4.37	0.165	0.6	0.19	0.24	2.05	7.5	5.5	0.5	4.65	0.001	0.02	0.0005	1.9	0.015	0.005	0.1	0.002	0.0075	0.045	0.0015	0.015	0.25	0.0275	0.05	0.005	0.166	0.1165	0.0435	0.001	0.005	0	0	0	0	0	0	0.22	0	0	0
96		17012	Edible salt, common salt, sodium chloride ≥ 99%		100	0.6	0	0.0006	0	0	0	0	234	0.6	0.132	0.108	0	0	0	6e-05	0	0	0	0	0	0	0	0	0	0	0	0	0.597	0	0	0	0	0	0	0	0	0	0	0	0	0	0	0
96		17064	Spices, pepper, white, ground		100	0.01	0.0376	0.00123	0.00101	0	0.00064	0.00701	0.0004	0.006	0.024	0.008	0.014	0.00073	9e-05	0.0001	0	0	0	0	2e-06	1.2e-05	0.00012	0	0	0	0	0	0	0.000614	0.000273	0.000145	3e-05	0.000166	0.00381	2e-05	2e-05	2e-05	0	0	0	0	0	0
96		17074	Spice, nutmeg, ground		100	0.1	0.52	0.0063	0.0057	0	0.0385	0.0475	0.015	0.43	0.16	0.18	0.21	0.0025	0.0013	0.0012	0.001	0	0	0	5e-05	0.0001	0.0015	0	0	0	0	0	0	0.02981	0.01131	0.01328	0.0001	0.00512	0	0	0	0	0	0	0	0	0	0
96		14006	Vegetable oil, blend	3	100	3	26.58	0	0	0.06	3	0	0	0	0	0	0	0	0	0	0	0	0.39	5.1	0	0	0	0	0	0	0	0	0	2.7903	0.3291	1.233	0.2043	1.0239	0	0	0	0	0	0	0	0	0	0
96		6312	Lettuce, head lettuce, crisp type, soil culture, head, raw	10	100	10	1.1	9.59	0.06	0	0.01	0.28	0.2	20	1.9	0.8	2.2	0.03	0.02	0.004	2	0	0.03	2.9	0.005	0.003	0.03	0.005	0	7.3	0.02	0.5	0	0.004	0.001	0	0.001	0.001	0.01	0.07	0.08	0	0.01	0	0	0	0.11	0
96		17001	Japanese Worcester sauce, common type		100	2.5	2.925	1.5325	0.025	0	0.0025	0.6775	82.5	4.75	1.475	0.6	0.275	0.04	0.0025	0.0025	0.1	0	0.005	0.025	0.00025	0.0005	0.0075	0.00075	0	0.025	0.00375	0	0.2125	0.00025	0.00025	0	0	0	0.005	0.26	0.2125	0	0.115	0.005	0	0	0.0125	0
96		17036	Tomato products, ketchup		100	6	6.24	3.96	0.096	0	0.012	1.656	72	22.8	0.96	1.08	2.1	0.03	0.012	0.0054	2.58	0	0.12	0	0.0036	0.0024	0.102	0.0066	0	0.78	0.018	0.48	0.186	0.0054	0.0018	0.0006	0.0006	0.0024	0.066	0.666	0.564	0	0.15	0	0	0	0.102	0
96		17059	Spices, mustard, yellow mustard		100	3	5.25	1.971	0.144	0	0.318	0.393	36	5.1	2.13	1.8	4.2	0.054	0.024	0.003	0.12	0	0.036	0.18	0.0042	0.0012	0.039	0.003	0	0.42	0.0081	0	0.09	0.3036	0.0174	0.1977	0.0333	0.054	0.048	0.096	0.081	0	0.039	0	0	0	0	0
97	Hot dog	1028	Common wheat, bread, white long roll	60	100	60	163.8	18.36	5.52	0	2.28	32.82	246	54.6	13.2	13.2	44.4	0.3	0.42	0.066	0.6	0	0.36	1.2	0.048	0.042	1.68	0.03	0.06	21.6	0.282	0	0.6	2.034	0.984	0.6	0.024	0.426	24.84	1.5	1.86	0	0.42	1.02	0	0.12	1.32	2.34
97		11189	Pork, sausage, Frankfurter	35	100	35	103.25	18.9	4.445	20.65	8.645	2.17	259	70	4.2	4.55	59.5	0.315	0.63	0.028	1.75	0.14	0.14	2.1	0.0735	0.0455	1.61	0.0525	0.14	0.7	0.2135	3.5	0.665	8.0885	3.073	3.941	0.084	0.987	1.085	0.105	0	0	0.14	0	0.245	0	0	0
97		6062	Cabbage, common, head, boiled	40	89	35.6	6.764	33.4284	0.3204	0	0.0712	1.6376	1.068	32.752	14.24	3.204	7.12	0.0712	0.0356	0.00712	1.78	0	0.0356	27.056	0.00712	0.00356	0.0712	0.0178	0	17.088	0.03916	6.052	0	0.0178	0.00712	0.00356	0.00356	0.00356	0	0.3916	0.2848	0	0.0356	0	0	0	0.712	0
97		14006	Vegetable oil, blend	4	100	4	35.44	0	0	0.08	4	0	0	0	0	0	0	0	0	0	0	0	0.52	6.8	0	0	0	0	0	0	0	0	0	3.7204	0.4388	1.644	0.2724	1.3652	0	0	0	0	0	0	0	0	0	0
97		17012	Edible salt, common salt, sodium chloride ≥ 99%	0.2	100	0.2	0	0.0002	0	0	0	0	78	0.2	0.044	0.036	0	0	0	2e-05	0	0	0	0	0	0	0	0	0	0	0	0	0.199	0	0	0	0	0	0	0	0	0	0	0	0	0	0	0
97		17036	Tomato products, ketchup		100	7	7.28	4.62	0.112	0	0.014	1.932	84	26.6	1.12	1.26	2.45	0.035	0.014	0.0063	3.01	0	0.14	0	0.0042	0.0028	0.119	0.0077	0	0.91	0.021	0.56	0.217	0.0063	0.0021	0.0007	0.0007	0.0028	0.077	0.777	0.658	0	0.175	0	0	0	0.119	0
97		17059	Spices, mustard, yellow mustard		100	5	8.75	3.285	0.24	0	0.53	0.655	60	8.5	3.55	3	7	0.09	0.04	0.005	0.2	0	0.06	0.3	0.007	0.002	0.065	0.005	0	0.7	0.0135	0	0.15	0.506	0.029	0.3295	0.0555	0.09	0.08	0.16	0.135	0	0.065	0	0	0	0	0
98	Pizza toast	1174	Wheat [Bread] Square bread, toasted	60	92	55.2	148.488	18.5472	5.3544	0	2.484	27.9312	287.04	51.336	14.352	11.04	42.504	0.276	0.3312	0.0552	0	0	0.2208	0	0.03864	0.0276	1.6008	0.01656	0	16.56	0.2484	0	0.7176	2.1252	0.89976	0.73416	0.03312	0.46368	23.46	0.828	1.3248	0	0	0.7728	0	0	0	2.5392
98		17036	<Condiments> (Processed tomato products) Tomato ketchup	8	100	8	8.32	5.28	0.128	0	0.016	2.208	96	30.4	1.28	1.44	2.8	0.04	0.016	0.0072	3.44	0	0.16	0	0.0048	0.0032	0.136	0.0088	0	1.04	0.024	0.64	0.248	0.0072	0.0024	0.0008	0.0008	0.0032	0.088	0.888	0.752	0	0.2	0	0	0	0.136	0
98		10097	<Fish> (Bonito) Canned, oil-preserved, flakes	30	100	30	86.7	16.65	5.64	12.3	7.26	0.03	105	69	1.5	6.9	48	0.27	0.15	0.021	0	1.2	0.78	0	0.036	0.033	5.7	0.12	0.84	2.1	0.072	0	0.27	6.708	1.044	1.635	0.597	3.432	0	0	0	0	0	0	0	0	0	0
98		17042	<Condiments> (Dressings) Semi-solid dressing, mayonnaise, whole egg type	8	100	8	53.44	1.328	0.112	4.4	6.08	0.288	58.4	1.04	0.64	0.16	2.32	0.024	0.016	0.0008	1.92	0.024	1.04	9.6	0.0008	0.0024	0.016	0.0016	0.008	0.08	0.0128	0	0.152	5.552	0.4856	3.1856	0.4392	1.4416	0.016	0.056	0	0	0.016	0.08	0	0	0	0
98		6155	(Onions) Onion, bulb, boiled	20	89	17.8	5.34	16.287	0.1424	0	0.0178	1.2994	0.534	19.58	3.204	1.246	4.45	0.0356	0.0178	0.0089	0	0	0	0	0.00534	0.00178	0.0356	0.01958	0	1.958	0.0267	0.89	0	0.00712	0.00178	0	0	0.00356	0.0712	0.3382	0.3204	0	0.1068	0	0	0	0.3026	0
98		6378	(Corn) Sweet corn, immature seeds, kernel, frozen, boiled	10	97	9.7	8.924	7.4205	0.2716	0	0.1455	1.8139	0.097	19.4	0.291	2.134	6.984	0.0194	0.0388	0.00291	0.582	0	0.0097	0	0.00776	0.00582	0.194	0.00776	0	4.656	0.03201	0.194	0	0.11252	0.02425	0.03589	0.00194	0.05044	1.0185	0.0194	0.0097	0	0.3589	0.0097	0	0	0	0.6014
98		6245	(Peppers) Green bell pepper, fruit, fresh	3	100	3	0.6	2.802	0.027	0	0.006	0.153	0.03	5.7	0.33	0.33	0.66	0.012	0.006	0.0018	0.99	0	0.024	0.6	0.0009	0.0009	0.024	0.0057	0	0.78	0.009	2.28	0	0.0021	0.0006	0	0.0003	0.0009	0	0.036	0.03	0	0.003	0	0	0	0.069	0
98		13040	<Milk and dairy products> (Cheese) Processed cheese	30	100	30	93.9	13.5	6.81	23.4	7.8	0.39	330	18	189	5.7	219	0.09	0.96	0.024	75	0	0.33	0.6	0.009	0.114	1.5	0.003	0.96	8.1	0.042	0	0.84	7.017	4.8	2.049	0.051	0.117	0	0	0	0.03	0	0	0	0	0	0
99	Tenshin noodles (crab omelet on ramen, all broth consumed)	1048	Common wheat, yellow alkaline noodles, boiled		190	230	305.9	149.5	11.27	0	1.38	67.16	161	138	46	16.1	66.7	0.69	0.46	0.115	0	0	0.23	0	0.023	0.023	2.76	0	0	6.9	0.575	0	0.46	1.15	0.322	0.115	0.046	0.667	57.27	0	0	0	0	0.23	0	0.23	0	6.44
99		17142	Ramen soup, soy sauce taste,		100	35	54.95	20.125	1.155	4.2	4.095	3.465	2345	70	7.7	10.85	24.15	0.21	0.105	0.0105	0	0	0.035	0.35	0.0105	0.028	0.49	0.035	0	7	0.084	0	5.985	0	0	0	0	0	0	0	0	0	0	0	0	0	0	0	The concentrated soup (35 g) was diluted with 250 ml of hot water.
99		29002	Water		100	250	0	250	0	0	0	0	0	0	0	0	0	0	0	0	0	0	0	0	0	0	0	0	0	0	0	0	0	0	0	0	0	0	0	0	0	0	0	0	0	0	0	0
99		12005	Eggs, hen, whole, boiled	100	99.7	99.7	133.598	76.4699	12.4625	378.86	10.3688	0.2991	139.58	129.61	46.859	10.967	169.49	1.4955	1.0967	0.04985	169.49	2.4925	1.1964	10.967	0.05982	0.31904	3.2901	0.08973	0.997	47.856	1.17646	0	0.2991	8.55426	3.03088	4.13755	0.0997	1.28613	0	0.2991	0	0	0	0	0	0	0	0
99		10337	Crustacean, snow crab*, canned products, boiled in brine ［*Syn. tanner crab］	19	100	19	13.11	15.409	3.097	13.3	0.076	0.038	127.3	3.99	12.92	5.51	22.8	0.095	0.893	0.0665	0	0	0.38	0	0	0.0057	0.475	0	0.038	0.19	0	0	0.323	0.0342	0.0076	0.0095	0.0152	0.0038	0	0	0	0	0	0	0	0	0	0
99		6227	Welsh onions, "Ha-negi" (large variety, green), leaves, raw	6	100	6	1.74	5.43	0.114	0	0.018	0.39	0.06	15.6	4.8	1.14	2.4	0.06	0.018	0.003	7.2	0	0.054	6.6	0.0036	0.0066	0.054	0.0078	0	6	0.0138	1.92	0	0.0066	0.0018	0.0006	0.0024	0.0024	0	0	0	0	0	0	0	0	0.192	0
99		6208	Chinese chive, leaves, boiled	6	63	3.78	1.0206	3.39444	0.09828	0	0.0189	0.21546	0.0378	15.12	1.9278	0.756	0.9828	0.02646	0.01134	0.003402	13.986	0	0.11718	12.474	0.001512	0.004536	0.04158	0.004914	0	2.9106	0.014742	0.4158	0	0.007938	0.002268	0.000378	0.002646	0.002646	0	0.0378	0.0378	0	0.00756	0	0	0	0.16254	0
99		17012	Edible salt, common salt, sodium chloride ≥ 99%	1.3	100	1.3	0	0.0013	0	0	0	0	507	1.3	0.286	0.234	0	0	0	0.00013	0	0	0	0	0	0	0	0	0	0	0	0	1.2935	0	0	0	0	0	0	0	0	0	0	0	0	0	0	0
99		14006	Vegetable oil, blend	7.9	100	7.9	69.994	0	0	0.158	7.9	0	0	0	0	0	0	0	0	0	0	0	1.027	13.43	0	0	0	0	0	0	0	0	0	7.34779	0.86663	3.2469	0.53799	2.69627	0	0	0	0	0	0	0	0	0	0
99		17025	Soup stock, chicken, pork and vegetable stock	59	100	59	1.77	58.41	0.472	0	0	0	11.8	53.1	1.77	2.95	23.6	0	0	0	0	0	0	0	0.0885	0.0177	0.767	0.0295	0	0.59	0.1534	0	0.059	0	0	0	0	0	0	0	0	0	0	0	0	0	0	0
99		3003	Sugars, soft sugars, white	2.6	100	2.6	10.166	0.0182	0	0	0	2.5818	0.026	0.052	0.026	0	0	0	0	0.00026	0	0	0	0	0	0	0	0	0	0	0	0	0	0	0	0	0	0	0	0.0182	0.0182	0	2.5454	0	0	0	0	0
99		17015	Vinegar, grain vinegar	3.9	100	3.9	0.975	3.6387	0.0039	0	0	0.0936	0.234	0.156	0.078	0.039	0.078	0	0.0039	0	0	0	0	0	0.00039	0.00039	0.0039	0.00039	0.0039	0	0	0	0	0	0	0	0	0	0	0	0	0	0	0	0	0	0	0
99		17007	Soy sauce, "Koikuchi-shoyu" (common soy sauce)	3.9	100	3.9	2.964	2.6169	0.3003	0	0	0.3081	222.3	15.21	1.131	2.535	6.24	0.0663	0.0351	0.00039	0	0	0	0	0.00195	0.00663	0.0624	0.00663	0.0039	1.287	0.01872	0	0.5655	0	0	0	0	0	0	0.039	0	0.0156	0.0039	0	0	0	0	0
99		17012	Edible salt, common salt, sodium chloride ≥ 99%	0.6	100	0.6	0	0.0006	0	0	0	0	234	0.6	0.132	0.108	0	0	0	6e-05	0	0	0	0	0	0	0	0	0	0	0	0	0.597	0	0	0	0	0	0	0	0	0	0	0	0	0	0	0
99		2034	Starch, potato starch	3.9	100	3.9	13.182	0.702	0.0039	0	0.0039	3.1824	0.078	1.326	0.39	0.234	1.56	0.0234	0	0.00117	0	0	0	0	0	0	0	0	0	0	0	0	0	0	0	0	0	0	3.1824	0	0	0	0	0	0	0	0	0
100	Spaghetti (Napolitan, Japanese-style ketchup-based pasta)	1064	Durum wheat, macaroni and spaghetti, dry pasta, boiled	100	220	220	330	132	12.76	0	1.98	70.84	1012	30.8	17.6	44	116.6	1.54	1.54	0.308	0	0	0.22	0	0.132	0.066	3.74	0.044	0	8.8	0.616	0	2.64	1.518	0.418	0.22	0.044	0.836	61.38	0	0	0	0.22	1.1	0	0	3.74	6.6
100		11314	Pork, bacon, boiled	10	65	6.5	15.08	3.7635	1.404	5.33	1.0205	0.0845	18.2	2.925	0.26	1.105	7.8	0.039	0.143	0.00325	0.065	0.0065	0.039	0.715	0.01625	0.00455	0.4355	0.00845	0.0195	0	0.01755	1.56	0.0455	0.9074	0.3536	0.44785	0.00975	0.0962	0	0	0	0	0	0	0	0	0	0
100		6155	Onions, bulb, boiled	40	89	35.6	10.68	32.574	0.2848	0	0.0356	2.5988	1.068	39.16	6.408	2.492	8.9	0.0712	0.0356	0.0178	0	0	0	0	0.01068	0.00356	0.0712	0.03916	0	3.916	0.0534	1.78	0	0.01424	0.00356	0	0	0.00712	0.1424	0.6764	0.6408	0	0.2136	0	0	0	0.6052	0
100		6215	Carrot, regular (European type), root without skin, boiled	20	87	17.4	4.872	15.66	0.1218	0	0.0174	1.479	4.698	41.76	5.046	1.566	4.524	0.0348	0.0348	0.0087	127.02	0	0.0696	3.132	0.01044	0.0087	0.1218	0.0174	0	3.306	0.0435	0.696	0.0174	0.0087	0.00174	0	0	0.00696	0.0174	0.2436	0.2262	0	0.3654	0	0	0	0.4872	0
100		8032	Mushrooms, button mushrooms, fresh, boiled	20	69	13.8	2.76	12.627	0.5244	0	0.0276	0.5106	0.828	42.78	0.552	1.518	13.662	0.0414	0.0828	0.04968	0	0.069	0	0	0.0069	0.03864	0.483	0.01104	0	2.622	0.19734	0	0	0.01242	0.00276	0	0	0.00966	0.0138	0	0.0138	0	0	0	0	0	0.4554	0
100		6245	Sweet peppers, fruit, green, raw	15	100	15	3	14.01	0.135	0	0.03	0.765	0.15	28.5	1.65	1.65	3.3	0.06	0.03	0.009	4.95	0	0.12	3	0.0045	0.0045	0.12	0.0285	0	3.9	0.045	11.4	0	0.0105	0.003	0	0.0015	0.0045	0	0.18	0.15	0	0.015	0	0	0	0.345	0
100		14006	Vegetable oil, blend	8	100	8	70.88	0	0	0.16	8	0	0	0	0	0	0	0	0	0	0	0	1.04	13.6	0	0	0	0	0	0	0	0	0	7.4408	0.8776	3.288	0.5448	2.7304	0	0	0	0	0	0	0	0	0	0
100		17036	Tomato products, ketchup	15	100	15	15.6	9.9	0.24	0	0.03	4.14	180	57	2.4	2.7	5.25	0.075	0.03	0.0135	6.45	0	0.3	0	0.009	0.006	0.255	0.0165	0	1.95	0.045	1.2	0.465	0.0135	0.0045	0.0015	0.0015	0.006	0.165	1.665	1.41	0	0.375	0	0	0	0.255	0
100		17012	Edible salt, common salt, sodium chloride ≥ 99%	0.8	100	0.8	0	0.0008	0	0	0	0	312	0.8	0.176	0.144	0	0	0	8e-05	0	0	0	0	0	0	0	0	0	0	0	0	0.796	0	0	0	0	0	0	0	0	0	0	0	0	0	0	0
100		13038	Cheese, Parmesan	1	100	1	4.45	0.154	0.44	0.96	0.308	0.019	15	1.2	13	0.55	8.5	0.004	0.073	0.0015	2.4	0.002	0.008	0.15	0.0005	0.0068	0.1	0.0005	0.025	0.1	0.005	0	0.038	0.262	0.1815	0.0711	0.0028	0.0067	0	0	0	0	0	0	0	0	0	0
101	Yakisoba (fried noodles)	1049	Common wheat, yellow alkaline noodles, steamed noodles	150	100	150	243	86.1	7.35	0	2.55	53.4	165	120	15	13.5	60	0.6	0.3	0.09	0	0	0.15	0	0	0.24	2.1	0.03	0	6	0.285	0	0.45	2.085	0.57	0.24	0.06	1.215	45.3	0	0	0	0.15	0.3	0	0	2.55	4.65
101		11130	Pork, large type breed, inside ham, lean and fat, raw	40	100	40	68.4	27.24	8.2	26.8	4.08	0.08	18.8	140	1.6	9.6	80	0.28	0.8	0.032	1.6	0.04	0.12	0.8	0.36	0.084	4	0.124	0.12	0.8	0.336	0.4	0.04	3.628	1.436	1.696	0.024	0.472	0	0	0	0	0	0	0	0	0	0
101		17012	Edible salt, common salt, sodium chloride ≥ 99%	0.1	100	0.1	0	0.0001	0	0	0	0	39	0.1	0.022	0.018	0	0	0	1e-05	0	0	0	0	0	0	0	0	0	0	0	0	0.0995	0	0	0	0	0	0	0	0	0	0	0	0	0	0	0
101		17063	Spices, pepper, black, ground	0.01	100	0.01	0.0362	0.00127	0.0011	0	0.0006	0.00666	0.0065	0.13	0.041	0.015	0.016	0.002	0.00011	0.00012	0.0015	0	0	0	1e-05	2.4e-05	0.00022	0	0	0	0	0	2e-05	0.000576	0.000256	0.000136	2.8e-05	0.000156	0.00379	2e-05	2e-05	2e-05	0	0	0	0	0	0
101		6223	Garlic, bulb, raw	5	100	5	6.45	3.195	0.32	0	0.045	1.375	0.4	25.5	0.7	1.2	8	0.04	0.04	0.008	0	0	0.025	0	0.0095	0.0035	0.09	0.0765	0	4.65	0.0275	0.6	0	0.022	0.0065	0.0015	0.0015	0.013	0	0	0.005	0	0.045	0	0	0	0.31	0
101		6062	Cabbage, common, head, boiled	75	89	66.75	12.6825	62.6783	0.60075	0	0.1335	3.0705	2.0025	61.41	26.7	6.0075	13.35	0.1335	0.06675	0.01335	3.3375	0	0.06675	50.73	0.01335	0.006675	0.1335	0.033375	0	32.04	0.073425	11.3475	0	0.033375	0.01335	0.006675	0.006675	0.006675	0	0.73425	0.534	0	0.06675	0	0	0	1.335	0
101		6155	Onions, bulb, boiled	50	89	44.5	13.35	40.7175	0.356	0	0.0445	3.2485	1.335	48.95	8.01	3.115	11.125	0.089	0.0445	0.02225	0	0	0	0	0.01335	0.00445	0.089	0.04895	0	4.895	0.06675	2.225	0	0.0178	0.00445	0	0	0.0089	0.178	0.8455	0.801	0	0.267	0	0	0	0.7565	0
101		6215	Carrot, regular (European type), root without skin, boiled	20	87	17.4	4.872	15.66	0.1218	0	0.0174	1.479	4.698	41.76	5.046	1.566	4.524	0.0348	0.0348	0.0087	127.02	0	0.0696	3.132	0.01044	0.0087	0.1218	0.0174	0	3.306	0.0435	0.696	0.0174	0.0087	0.00174	0	0	0.00696	0.0174	0.2436	0.2262	0	0.3654	0	0	0	0.4872	0
101		6245	Sweet peppers, fruit, green, raw	10	100	10	2	9.34	0.09	0	0.02	0.51	0.1	19	1.1	1.1	2.2	0.04	0.02	0.006	3.3	0	0.08	2	0.003	0.003	0.08	0.019	0	2.6	0.03	7.6	0	0.007	0.002	0	0.001	0.003	0	0.12	0.1	0	0.01	0	0	0	0.23	0
101		14006	Vegetable oil, blend	8	100	8	70.88	0	0	0.16	8	0	0	0	0	0	0	0	0	0	0	0	1.04	13.6	0	0	0	0	0	0	0	0	0	7.4408	0.8776	3.288	0.5448	2.7304	0	0	0	0	0	0	0	0	0	0
101		17001	Japanese Worcester sauce, common type	10	100	10	11.7	6.13	0.1	0	0.01	2.71	330	19	5.9	2.4	1.1	0.16	0.01	0.01	0.4	0	0.02	0.1	0.001	0.002	0.03	0.003	0	0.1	0.015	0	0.85	0.001	0.001	0	0	0	0.02	1.04	0.85	0	0.46	0.02	0	0	0.05	0
101		17007	Soy sauce, "Koikuchi-shoyu" (common soy sauce)	5	100	5	3.8	3.355	0.385	0	0	0.395	285	19.5	1.45	3.25	8	0.085	0.045	0.0005	0	0	0	0	0.0025	0.0085	0.08	0.0085	0.005	1.65	0.024	0	0.725	0	0	0	0	0	0	0.05	0	0.02	0.005	0	0	0	0	0
101		9002	Algae, green laver, dried	0.1	100	0.1	0.249	0.0065	0.0294	0	0.0052	0.041	3.2	2.5	0.75	1.4	0.39	0.077	0.0016	0.00058	1.7	0	0.0025	0.003	0.00092	0.00166	0.014	0.0005	0.0416	0.27	0.00057	0.062	0.0081	0.00313	0.00097	0.0005	0.00146	0.00019	0	0	0	0	0.0002	0	0	0	0.0352	0
101		6104	Ginger, mature rhizome, pickles	5	100	5	0.75	4.46	0.015	0	0.01	0.195	110	1.25	1.1	0.3	0.25	0.01	0	0.001	0	0	0.005	0	0	0.0005	0.005	0	0	0.05	0	0	0.28	0.007	0.003	0.002	0.0005	0.0015	0	0	0	0	0	0	0	0	0.11	0
102	Okonomiyaki (fried pancake with cabbage and selected toppings)	1015	Common wheat, soft flour, first grade	50	100	50	174.5	7	4.15	0	0.75	37.9	0	55	10	6	30	0.25	0.15	0.04	0	0	0.15	0	0.055	0.015	1.2	0.015	0	4.5	0.265	0	0	0.615	0.17	0.065	0.02	0.36	36.35	0	0	0	0.15	0.05	0	0	1.25	0
102		12005	Eggs, hen, whole, boiled	50	99.7	49.85	66.799	38.235	6.23125	189.43	5.1844	0.14955	69.79	64.805	23.4295	5.4835	84.745	0.74775	0.54835	0.024925	84.745	1.24625	0.5982	5.4835	0.02991	0.15952	1.64505	0.044865	0.4985	23.928	0.58823	0	0.14955	4.27713	1.51544	2.06878	0.04985	0.643065	0	0.14955	0	0	0	0	0	0	0	0
102		2024	Yam, Chinese yam, "Nagaimo", tuberous root, boiled	20	81	16.2	9.396	13.6404	0.324	0	0.0486	2.0412	0.486	69.66	2.43	2.592	4.212	0.0648	0.0486	0.01458	0	0	0.0324	0	0.01296	0.00324	0.1296	0.01296	0	0.972	0.081	0.648	0	0.02268	0.00648	0.00324	0.00162	0.01134	1.782	0.0486	0.0648	0	0.0324	0	0	0	0.2268	0
102		11277	Pork, large type breed, belly, lean and fat, roasted	30	74	22.2	98.568	8.2362	4.3512	17.982	9.7458	0.0222	12.432	59.94	0.888	3.774	31.08	0.1554	0.4884	0.0111	2.442	0.1332	0.1332	1.776	0.12654	0.03108	2.22	0.05994	0.1554	0.222	0.15096	0	0.0222	8.88666	3.90498	4.12254	0.04218	0.81696	0	0	0	0	0	0	0	0	0	0
102		10347	Mollusks, Japanese common squid*, baked ［*Syn. short-finned squid］	40	70	28	30.24	20.104	6.608	98	0.28	0.028	92.4	100.8	3.92	15.96	84	0.056	0.532	0.1148	6.16	0	0.7	0	0.0252	0.0196	2.548	0.0728	1.512	1.96	0.1232	0.28	0.224	0.1064	0.0336	0.0112	0.0588	0.0028	0	0	0	0	0	0	0	0	0	0
102		6062	Cabbage, common, head, boiled	40	89	35.6	6.764	33.4284	0.3204	0	0.0712	1.6376	1.068	32.752	14.24	3.204	7.12	0.0712	0.0356	0.00712	1.78	0	0.0356	27.056	0.00712	0.00356	0.0712	0.0178	0	17.088	0.03916	6.052	0	0.0178	0.00712	0.00356	0.00356	0.00356	0	0.3916	0.2848	0	0.0356	0	0	0	0.712	0
102		10325	Crustacean, Sakura shrimp, dried	2	100	2	5.72	0.388	1.298	14	0.08	0.002	24	24	40	6.2	24	0.064	0.098	0.0668	0	0	0.144	0	0.0034	0.003	0.34	0.0042	0.22	4.6	0.0232	0	0.06	0.0394	0.0118	0.0126	0.012	0.0028	0	0	0	0	0	0	0	0	0	0
102		14006	Vegetable oil, blend	3	100	3	26.58	0	0	0.06	3	0	0	0	0	0	0	0	0	0	0	0	0.39	5.1	0	0	0	0	0	0	0	0	0	2.7903	0.3291	1.233	0.2043	1.0239	0	0	0	0	0	0	0	0	0	0
102		17085	Japanese Worcester sauce, sweet thick type for "Okonomiyaki" (Japanese-style savory pancake with various ingredients)	15	100	15	21.6	8.715	0.24	0	0.015	5.055	285	36	4.65	3	4.2	0.135	0.03	0.015	2.55	0	0.12	0.15	0.0045	0.0045	0.12	0.009	0.015	0.9	0.0285	0.45	0.735	0.0045	0.0015	0.0015	0	0.0015	0.24	1.875	1.29	0	0.9	0.06	0	0	0.135	0
102		10092	Fish, skipjack tuna and frigate mackerel, processed products, "Kezuri-bushi" (shaved "Katsuo-bushi"), uncooked (cf. 10091"Katsuo-bushi")	0.5	100	0.5	1.635	0.086	0.3785	0.95	0.016	0.002	2.4	4.05	0.23	0.455	3.4	0.045	0.0125	0.00215	0.12	0.02	0.0055	0	0.0019	0.00285	0.27	0.00265	0.11	0.075	0.00485	0	0.006	0.0093	0.00355	0.00175	0.00315	0.0008	0	0	0	0	0	0	0	0	0	0
102		9002	Algae, green laver, dried	0.1	100	0.1	0.249	0.0065	0.0294	0	0.0052	0.041	3.2	2.5	0.75	1.4	0.39	0.077	0.0016	0.00058	1.7	0	0.0025	0.003	0.00092	0.00166	0.014	0.0005	0.0416	0.27	0.00057	0.062	0.0081	0.00313	0.00097	0.0005	0.00146	0.00019	0	0	0	0	0.0002	0	0	0	0.0352	0
103	Takoyaki (octopus balls) (10 pieces)	10362	Mollusks, common octopus, boiled		81	20	18.2	15.24	4.34	30	0.14	0.02	46	48	3.8	10.4	24	0.04	0.36	0.086	1	0	0.38	0	0.006	0.01	0.92	0.014	0.24	0.4	0.034	0	0.12	0.04	0.012	0.004	0.02	0.004	0	0	0	0	0	0	0	0	0	0
103		1172	Common wheat, premixed flour for Tempura, fried		85	2	11.76	0.204	0.086	0.04	0.954	0.74	1.58	1.86	2	0.16	1.26	0.006	0.002	0.0008	0	0	0.152	1.62	0.001	0.0028	0.026	0.0006	0	0.08	0.0042	0	0.004	0	0	0	0	0	0	0	0	0	0	0	0	0	0	0.066
103		6227	Welsh onions, "Ha-negi" (large variety, green), leaves, raw	5	100	5	1.45	4.525	0.095	0	0.015	0.325	0.05	13	4	0.95	2	0.05	0.015	0.0025	6	0	0.045	5.5	0.003	0.0055	0.045	0.0065	0	5	0.0115	1.6	0	0.0055	0.0015	0.0005	0.002	0.002	0	0	0	0	0	0	0	0	0.16	0
103		1015	Common wheat, soft flour, first grade	50	100	50	174.5	7	4.15	0	0.75	37.9	0	55	10	6	30	0.25	0.15	0.04	0	0	0.15	0	0.055	0.015	1.2	0.015	0	4.5	0.265	0	0	0.615	0.17	0.065	0.02	0.36	36.35	0	0	0	0.15	0.05	0	0	1.25	0
103		12005	Eggs, hen, whole, boiled	25	99.7	24.925	33.3995	19.1175	3.11563	94.715	2.5922	0.074775	34.895	32.4025	11.7148	2.74175	42.3725	0.373875	0.274175	0.0124625	42.3725	0.623125	0.2991	2.74175	0.014955	0.07976	0.822525	0.0224325	0.24925	11.964	0.294115	0	0.074775	2.13857	0.75772	1.03439	0.024925	0.321532	0	0.074775	0	0	0	0	0	0	0	0
103		17131	Soup stock, "Katsuo-bushi dashi" (stock of "Katsuo-bushi") (cf. 10091 "Katsuo-bushi")		100	150	3	149.1	0.75	0	0	0	31.5	48	0	4.5	27	0	0	0.015	0	0	0	0	0	0.015	2.1	0.015	0.3	0	0	0	0.15	0	0	0	0	0	0	0	0	0	0	0	0	0	0	0
103		14006	Vegetable oil, blend		100	3	26.58	0	0	0.06	3	0	0	0	0	0	0	0	0	0	0	0	0.39	5.1	0	0	0	0	0	0	0	0	0	2.7903	0.3291	1.233	0.2043	1.0239	0	0	0	0	0	0	0	0	0	0
103		17085	Japanese Worcester sauce, sweet thick type for "Okonomiyaki" (Japanese-style savory pancake with various ingredients)		100	21	30.24	12.201	0.336	0	0.021	7.077	399	50.4	6.51	4.2	5.88	0.189	0.042	0.021	3.57	0	0.168	0.21	0.0063	0.0063	0.168	0.0126	0.021	1.26	0.0399	0.63	1.029	0.0063	0.0021	0.0021	0	0.0021	0.336	2.625	1.806	0	1.26	0.084	0	0	0.189	0
103		10092	Fish, skipjack tuna and frigate mackerel, processed products, "Kezuri-bushi" (shaved "Katsuo-bushi"), uncooked (cf. 10091"Katsuo-bushi")	1	100	1	3.27	0.172	0.757	1.9	0.032	0.004	4.8	8.1	0.46	0.91	6.8	0.09	0.025	0.0043	0.24	0.04	0.011	0	0.0038	0.0057	0.54	0.0053	0.22	0.15	0.0097	0	0.012	0.0186	0.0071	0.0035	0.0063	0.0016	0	0	0	0	0	0	0	0	0	0
103		9002	Algae, green laver, dried	0.1	100	0.1	0.249	0.0065	0.0294	0	0.0052	0.041	3.2	2.5	0.75	1.4	0.39	0.077	0.0016	0.00058	1.7	0	0.0025	0.003	0.00092	0.00166	0.014	0.0005	0.0416	0.27	0.00057	0.062	0.0081	0.00313	0.00097	0.0005	0.00146	0.00019	0	0	0	0	0.0002	0	0	0	0.0352	0
104	Macaroni gratin	1064	Durum wheat, macaroni and spaghetti, dry pasta, boiled	50	220	110	165	66	6.38	0	0.99	35.42	506	15.4	8.8	22	58.3	0.77	0.77	0.154	0	0	0.11	0	0.066	0.033	1.87	0.022	0	4.4	0.308	0	1.32	0.759	0.209	0.11	0.022	0.418	30.69	0	0	0	0.11	0.55	0	0	1.87	3.3
104		10329	Crustacean, giant tiger prawn, cultured, raw	50	100	50	38.5	39.95	9.2	75	0.15	0.15	75	115	33.5	18	105	0.1	0.7	0.195	0.5	0	0.7	0	0.035	0.015	2.75	0.035	0.45	7.5	0.295	0	0.2	0.065	0.02	0.015	0.02	0.01	0	0	0	0	0	0	0	0	0	0
104		6155	Onions, bulb, boiled	30	89	26.7	8.01	24.4305	0.2136	0	0.0267	1.9491	0.801	29.37	4.806	1.869	6.675	0.0534	0.0267	0.01335	0	0	0	0	0.00801	0.00267	0.0534	0.02937	0	2.937	0.04005	1.335	0	0.01068	0.00267	0	0	0.00534	0.1068	0.5073	0.4806	0	0.1602	0	0	0	0.4539	0
104		8033	Mushrooms, button mushrooms, canned in brine, solids	25	100	25	4.5	23	0.85	0	0.05	0.825	87.5	21.25	2	1.25	13.75	0.2	0.25	0.0475	0	0.1	0	0	0.0075	0.06	0.425	0.0025	0	0.5	0.0275	0	0.225	0.0225	0.005	0	0	0.0175	0.025	0	0.025	0	0	0	0	0	0.8	0
104		14006	Vegetable oil, blend	6	100	6	53.16	0	0	0.12	6	0	0	0	0	0	0	0	0	0	0	0	0.78	10.2	0	0	0	0	0	0	0	0	0	5.5806	0.6582	2.466	0.4086	2.0478	0	0	0	0	0	0	0	0	0	0
104		17012	Edible salt, common salt, sodium chloride ≥ 99%	0.3	100	0.3	0	0.0003	0	0	0	0	117	0.3	0.066	0.054	0	0	0	3e-05	0	0	0	0	0	0	0	0	0	0	0	0	0.2985	0	0	0	0	0	0	0	0	0	0	0	0	0	0	0
104		17065	Spices, pepper, black and white pepper mix, ground	0.01	100	0.01	0.0369	0.00125	0.00106	0	0.00062	0.00683	0.0035	0.068	0.033	0.012	0.015	0.0014	0.0001	0.00011	0.0007	0	0	0	6e-06	1.8e-05	0.00018	0	0	0	0	0.0001	1e-05	0.000595	0.000265	0.000141	2.9e-05	0.000161	0.0038	2e-05	2e-05	2e-05	0	0	0	0	0	0
104		14017	Butter, salted butter	12	100	12	84	1.944	0.072	25.2	9.72	0.024	90	3.36	1.8	0.24	1.8	0.012	0.012	0	62.4	0.072	0.18	2.04	0.0012	0.0036	0.012	0	0.012	0	0.0072	0	0.228	8.4672	6.054	2.1564	0.0336	0.2232	0	0	0	0	0	0	0.06	0	0	0
104		1015	Common wheat, soft flour, first grade	13	100	13	45.37	1.82	1.079	0	0.195	9.854	0	14.3	2.6	1.56	7.8	0.065	0.039	0.0104	0	0	0.039	0	0.0143	0.0039	0.312	0.0039	0	1.17	0.0689	0	0	0.1599	0.0442	0.0169	0.0052	0.0936	9.451	0	0	0	0.039	0.013	0	0	0.325	0
104		13003	Liquid milk, whole milk	105	100	105	64.05	91.77	3.465	12.6	3.99	5.04	43.05	157.5	115.5	10.5	97.65	0.021	0.42	0.0105	39.9	0.315	0.105	2.1	0.042	0.1575	0.945	0.0315	0.315	5.25	0.5775	1.05	0.105	3.486	2.4465	0.9135	0.021	0.105	0	0	0	0	0	0	4.62	0	0	0
104		17012	Edible salt, common salt, sodium chloride ≥ 99%	0.3	100	0.3	0	0.0003	0	0	0	0	117	0.3	0.066	0.054	0	0	0	3e-05	0	0	0	0	0	0	0	0	0	0	0	0	0.2985	0	0	0	0	0	0	0	0	0	0	0	0	0	0	0
104		17074	Spice, nutmeg, ground	0.01	100	0.01	0.052	0.00063	0.00057	0	0.00385	0.00475	0.0015	0.043	0.016	0.018	0.021	0.00025	0.00013	0.00012	0.0001	0	0	0	5e-06	1e-05	0.00015	0	0	0	0	0	0	0.002981	0.001131	0.001328	1e-05	0.000512	0	0	0	0	0	0	0	0	0	0
104		13038	Cheese, Parmesan	6	100	6	26.7	0.924	2.64	5.76	1.848	0.114	90	7.2	78	3.3	51	0.024	0.438	0.009	14.4	0.012	0.048	0.9	0.003	0.0408	0.6	0.003	0.15	0.6	0.03	0	0.228	1.572	1.089	0.4266	0.0168	0.0402	0	0	0	0	0	0	0	0	0	0
104		6239	Parsley, leaves, raw	0.5	100	0.5	0.17	0.4235	0.02	0	0.0035	0.039	0.045	5	1.45	0.21	0.305	0.0375	0.005	0.0008	3.1	0	0.0165	4.25	0.0006	0.0012	0.0135	0.00135	0	1.1	0.0024	0.6	0	0.00245	0.0006	0.0013	5e-05	0.0005	0.0005	0.0015	0.001	0	0.0015	0	0	0	0.034	0
105	Fried gyoza (with sauce)	11280	Pork, ground meat, stir-fried	50	69	34.5	99.705	17.7675	8.8665	32.43	7.4175	0.0345	27.6	151.8	2.415	10.005	58.65	0.552	1.2765	0.03105	3.45	0.138	0.1725	1.725	0.3243	0.1035	4.485	0.1449	0.3105	0.345	0.55545	0.345	0.069	6.5757	2.6358	3.312	0.0276	0.6003	0	0	0	0	0	0	0	0	0	0
105		6365	Ginger, mature rhizome, raw, paste	21	24	5	2.9	4.08	0.035	0	0.04	0.8	0.2	19	1.95	1.35	1.2	0.04	0.01	0.0025	0.05	0	0.015	0	0.001	0.001	0.03	0.006	0	0.25	0.0035	0.05	0	0	0	0	0	0	0	0	0	0	0	0	0	0	0.37	0
105		6208	Chinese chive, leaves, boiled	10	63	6.3	1.701	5.6574	0.1638	0	0.0315	0.3591	0.063	25.2	3.213	1.26	1.638	0.0441	0.0189	0.00567	23.31	0	0.1953	20.79	0.00252	0.00756	0.0693	0.00819	0	4.851	0.02457	0.693	0	0.01323	0.00378	0.00063	0.00441	0.00441	0	0.063	0.063	0	0.0126	0	0	0	0.2709	0
105		6062	Cabbage, common, head, boiled	100	89	89	16.91	83.571	0.801	0	0.178	4.094	2.67	81.88	35.6	8.01	17.8	0.178	0.089	0.0178	4.45	0	0.089	67.64	0.0178	0.0089	0.178	0.0445	0	42.72	0.0979	15.13	0	0.0445	0.0178	0.0089	0.0089	0.0089	0	0.979	0.712	0	0.089	0	0	0	1.78	0
105		16001	Fermented alcoholic beverage, "Sake", regular	2.5	100	2.5	2.675	2.06	0.01	0	0	0.1225	0.05	0.125	0.075	0.025	0.175	0	0.0025	0	0	0	0	0	0	0	0	0.00175	0	0	0	0	0	0	0	0	0	0	0	0.0625	0	0	0	0	0	0	0	0
105		17093	Stock powder, chicken, pork and vegetable	1	100	1	2.1	0.012	0.126	0.07	0.016	0.366	190	9.1	0.84	0.33	2.4	0.006	0.005	0.0005	0.03	0	0.009	0	0.0006	0.0056	0.085	0.0029	0.003	1.7	0.0148	0	0.475	0.0139	0.0055	0.0067	0.0001	0.0015	0	0	0	0	0	0	0	0	0	0
105		2034	Starch, potato starch	2	100	2	6.76	0.36	0.002	0	0.002	1.632	0.04	0.68	0.2	0.12	0.8	0.012	0	0.0006	0	0	0	0	0	0	0	0	0	0	0	0	0	0	0	0	0	0	1.632	0	0	0	0	0	0	0	0	0
105		14002	Sesame oil	4	100	4	35.6	0	0	0	4	0	0	0	0.04	0	0.04	0.004	0	0.0004	0	0	0.016	0.2	0	0	0.004	0	0	0	0	0	0	3.7532	0.6016	1.5036	0.0124	1.6352	0	0	0	0	0	0	0	0	0	0
105		17064	Spices, pepper, white, ground	0.01	100	0.01	0.0376	0.00123	0.00101	0	0.00064	0.00701	0.0004	0.006	0.024	0.008	0.014	0.00073	9e-05	0.0001	0	0	0	0	2e-06	1.2e-05	0.00012	0	0	0	0	0	0	0.000614	0.000273	0.000145	3e-05	0.000166	0.00381	2e-05	2e-05	2e-05	0	0	0	0	0	0
105		17012	Edible salt, common salt, sodium chloride ≥ 99%	0.6	100	0.6	0	0.0006	0	0	0	0	234	0.6	0.132	0.108	0	0	0	6e-05	0	0	0	0	0	0	0	0	0	0	0	0	0.597	0	0	0	0	0	0	0	0	0	0	0	0	0	0	0
105		1074	Common wheat, Outer steamed wheat "Jiaozi *" dough (*Chinese meat dumpling)	24	100	24	66	7.68	2.232	0	0.336	13.68	0.48	15.36	3.84	4.32	14.4	0.192	0.144	0.0288	0	0	0.048	0	0.0192	0.0096	0.6	0.0144	0	2.88	0.1464	0	0	0.2784	0.0768	0.0312	0.0096	0.1632	13.104	0	0	0	0.048	0.024	0	0	0.528	0
105		14006	Vegetable oil, blend	4	100	4	35.44	0	0	0.08	4	0	0	0	0	0	0	0	0	0	0	0	0.52	6.8	0	0	0	0	0	0	0	0	0	3.7204	0.4388	1.644	0.2724	1.3652	0	0	0	0	0	0	0	0	0	0
105		17007	Soy sauce, "Koikuchi-shoyu" (common soy sauce)	9	100	5.4	4.104	3.6234	0.4158	0	0	0.4266	307.8	21.06	1.566	3.51	8.64	0.0918	0.0486	0.00054	0	0	0	0	0.0027	0.00918	0.0864	0.00918	0.0054	1.782	0.02592	0	0.783	0	0	0	0	0	0	0.054	0	0.0216	0.0054	0	0	0	0	0	Absorption rate: 10 %, 9.0 g × 0.1 × 6 pieces of gyoza = 5.4 g.
105		17015	Vinegar, grain vinegar	7	100	4.2	1.05	3.9186	0.0042	0	0	0.1008	0.252	0.168	0.084	0.042	0.084	0	0.0042	0	0	0	0	0	0.00042	0.00042	0.0042	0.00042	0.0042	0	0	0	0	0	0	0	0	0	0	0	0	0	0	0	0	0	0	0	Absorption rate: 10 %, 7.0 g × 0.1 × 6 pieces of gyoza = 4.2 g.
If the weight change rate (%) is 100%, the pre-cooking weight (g) and cooked weight (g) are the same, and the pre-cooking weight (g) is blank.
In addition, seasonings, or cooked weights are listed in the Standard Tables of Food Composition in Japan, pre-cooking weight (g) is blank.
For each component, “–” indicates unmeasured, “0” indicates the value being less than 1/10 of the minimum listing value in the Food Composition Tables or not detected, and “Tr (trace)” indicates the value contained is 1/10 or greater of the minimum value listed yet less than 5/10.
For components considered not contained according to references etc., it is often the case that measurements are not carried out. However, there are strong requests to show certain values for such components, and “(0)” is shown as an estimated value. Similarly, “(Tr)” is used for those estimated to be contained in a trace amount.
Composition values estimated based on values listed in the food composition tables of foreign countries, raw material blending ratio recipe, etc. are indicated by placing them in parentheses. For some of Cereals, Fruits and Mushrooms, composition values derived from estimation or calculation using the listed values of similar foods are indicated by placing them in parentheses.
